# Supplementary material for: Microarray analysis in B cells among siblings with/without MS - role for transcription factor TCF2
Source: BMC Med Genomics. 2008 Jan 31;1:2. doi: 10.1186/1755-8794-1-2 (PMC2227948; doi:10.1186/1755-8794-1-2)
Supplement: Additional file 1 — List of genes at 1.5 fold differential expression from microarray data. The data provided represents that complete list of statistically significant genes from the microarray analysis, which show differential expression at a 1.5 fold cut-off. [file 1755-8794-1-2-S1.xls]

## Sheet: Sheet1
Sibling_comparison
T-Test (post 1.5xFFC and PMA fiter), parametric
Sibling_comparison All Samples - Genes from Control Signal between 36.5 and 41,707(post 1.5xFFc and PMA filter) with statistically significant differences when grouped by 'Diseased/Normal'; parametric test. Variances were calculated using cross-gene error model. The cross-gene error model was active. p-value cutoff 0.05, multiple testing correction: None. This restriction tested 1,587 genes. Abou…
Diseased/Normal ()*		normal			diseased
Systematic	Fold Change	Normalized	StdErr Norm	Flags	Normalized	StdErr Norm	Flags	Common	Genbank	Gene Symbol	PROBE_TYPE_CodeLink	UNIGENE_ID_CodeLink	Description	LOCUS_LINK
GE54030	-11.7461	0.924666	0.158365	P	0.0787209	0.160421	P,A	EIF1AY	NM_004681	EIF1AY	DISCOVERY	Hs.461178	eukaryotic translation initiation factor 1A, Y-linked	9086
GE570933	-10.7904	1.02762	0.0978471	P	0.0952343	0.378091	P,A	RPS4Y	BF888936		DISCOVERY	Hs.180911	ribosomal protein S4, Y-linked	6192
GE79500	-10.0361	1.01006	0.130176	P	0.100642	0.427552	P,A	RPS4Y	NM_001008	RPS4Y1	DISCOVERY	Hs.180911	ribosomal protein S4, Y-linked	6192
GE54029	-8.40352	0.993566	0.0718633	P	0.118232	0.320752	P,A	DDX3Y	NM_004660	DDX3Y	DISCOVERY	Hs.99120	DEAD (Asp-Glu-Ala-Asp) box polypeptide 3, Y-linked	8653
GE59227	-8.34376	0.929842	0.0996279	P	0.111442	0.390532	P,A	JARID1D	NM_004653	SMCY	DISCOVERY	Hs.80358	Jumonji, AT rich interactive domain 1D (RBP2-like)	8284
GE905532	-7.97961	1.01825	0.132069	P	0.127607	0.309028	P,A	CYorf15A	BM263181		DISCOVERY	Hs.171857	chromosome Y open reading frame 15A	246126
GE55836	-6.67223	0.840391	0.286877	P	0.125954	0.131964	P,A	MLAT4	NM_018192	LEPREL1	DISCOVERY	Hs.42824	myxoid liposarcoma associated protein 4	55214
GE547122	-5.37096	0.898625	0.520953	P,A	0.167312	0.148631	A		AF279780		DISCOVERY	Hs.478363	Clone N11 NTera2D1 teratocarcinoma mRNA
GE54974	-5.28582	0.839889	0.386672	P	0.158895	0.0727971	P,A	TNFRSF19	NM_148957	TNFRSF19	DISCOVERY	Hs.334174	tumor necrosis factor receptor superfamily, member 19	55504
GE493340	-4.56078	0.930454	0.129232	P,A	0.204012	0.254082	A		AL713714		DISCOVERY	Hs.356888	MRNA; cDNA DKFZp667C0715 (from clone DKFZp667C0715)
GE815972	-4.34127	0.965917	0.0934291	P	0.222496	0.212945	P,A		T85261		DISCOVERY	Hs.196608	yd45g04.s1 Soares fetal liver spleen 1NFLS Homo sapiens cDNA clone IMAGE:111222 3', mRNA sequence.
GE511795	-4.14783	1.01907	0.1464	P	0.245687	0.119696	P,A		AL832779		DISCOVERY	Hs.389638	CDNA FLJ41501 fis, clone BRTHA2006975	375786
GE835337	-4.06276	0.880547	0.217273	P,A	0.216736	0.217837	P,A		BQ182942		DISCOVERY	Hs.438878	Transcribed sequences
GE56729	-4.02866	0.983687	0.182718	P	0.244172	0.161968	P,A	DKFZp434N2030	AL137488		DISCOVERY	Hs.494204	hypothetical protein DKFZp434N2030	91298
GE499631	-4.01575	0.931101	0.128889	P	0.231862	0.181905	P,A	JARID1D	AA825840		DISCOVERY	Hs.80358	Jumonji, AT rich interactive domain 1D (RBP2-like)	8284
GE53892	-3.74986	0.634644	0.38013	P	0.169245	0.0605436	P,A	NEDL2	BF665534		DISCOVERY	Hs.210381	NEDD4-related E3 ubiquitin ligase NEDL2	57520
GE56505	-3.72585	0.915036	0.395176	P	0.245591	0.0710931	P,A	KIAA1281	BC045828		DISCOVERY	Hs.93738	KIAA1281 protein	57507
GE765187	-3.65568	0.871554	0.226252	P	0.238411	0.0966479	P,A		BI493986		DISCOVERY	Hs.347817	Transcribed sequences
GE489942	-3.61432	1.03356	0.110133	P,A	0.285962	0.0990721	A		AK024662		DISCOVERY	Hs.306700	CDNA: FLJ21009 fis, clone CAE04083
GE788416	-3.58083	0.995361	0.0876588	P	0.27797	0.201931	P,A	KRTAP4-9	AJ406941		DISCOVERY	Hs.307018	keratin associated protein 4-9	85286
GE843026	-3.53795	0.959817	0.101312	P	0.271292	0.0954414	P,A		BU741927		DISCOVERY	Hs.208623	MRNA; cDNA DKFZp667C1617 (from clone DKFZp667C1617)
GE87410	-3.459	1.01962	0.145837	P	0.294774	0.228502	P,A		AK091337		DISCOVERY	Hs.270299	CDNA: FLJ22382 fis, clone HRC07514
GE471933	-3.45862	1.28703	0.473319	P	0.372122	0.137293	P,A		AA416539		DISCOVERY	Hs.524372	Transcribed sequences
GE685070	-3.45814	0.915463	0.170207	P,A	0.264727	0.0976948	A		BF437252		DISCOVERY	Hs.297364	Transcribed sequences
GE562325	-3.37011	0.839142	0.226776	P	0.248995	0.134196	P,A		AK127725		DISCOVERY	Hs.199962	CDNA FLJ45825 fis, clone NT2RP8003657
GE825680	-3.33254	1.12401	0.435641	P	0.337284	0.130095	P,A		W68777		DISCOVERY	Hs.197143	CDNA FLJ44441 fis, clone UTERU2020242
GE502910	-3.31384	1.00005	0.166187	P	0.30178	0.208472	P,A		AI368117		DISCOVERY	Hs.157922	Transcribed sequences
GE892446	-3.23807	1.00935	0.0849011	P	0.311714	0.208002	P,A		AV709232		DISCOVERY		AV709232 ADC Homo sapiens cDNA clone ADCAJB11 5', mRNA sequence.
GE489986	-3.08414	1.0844	0.168265	P	0.351606	0.213876	P,A	ZFY	NM_003411	ZFY	DISCOVERY	Hs.169859	zinc finger protein, Y-linked	7544
GE656216	-3.0537	0.983705	0.104728	P,A	0.322136	0.190593	P,A		AA641994		DISCOVERY	Hs.377409	Transcribed sequences
GE83710	-2.94122	1.10581	0.137203	P	0.375968	0.1761	A		AF005977		DISCOVERY		Homo sapiens XY homologous region, partial sequence.
GE600372	-2.93347	0.920681	0.149468	P	0.313854	0.10946	P,A	SETBP1	CF137545		DISCOVERY	Hs.201369	SET binding protein 1	26040
GE80334	-2.85529	1.03054	0.0985456	P	0.360921	0.167402	P,A		BM808746		DISCOVERY	Hs.69321	CDNA FLJ46488 fis, clone THYMU3026869	200958
GE87376	-2.78119	0.948591	0.172774	P	0.341074	0.057402	P	LOC55971	NM_018842	BAIAP2L1	DISCOVERY	Hs.23449	insulin receptor tyrosine kinase substrate	55971
GE83443	-2.77759	1.03199	0.158395	P	0.371543	0.200028	P	CYorf15B	NM_032576	CYorf15B	DISCOVERY	Hs.145010	chromosome Y open reading frame 15B	84663
GE585765	-2.62548	0.762796	0.259791	P,A	0.290536	0.0991245	A		AI435240		DISCOVERY	Hs.436284	Transcribed sequences
GE689664	-2.62099	0.886106	0.15874	P	0.33808	0.156207	P,A		AW173731		DISCOVERY	Hs.312577	Transcribed sequences
GE561268	-2.57135	1.21305	0.287489	P,A	0.471757	0.14731	P,A	FOXD4L2	NM_199135		DISCOVERY	Hs.494075	FOXD4-like 2	286380
GE58606	-2.56917	1.339	0.554261	P	0.521181	0.0622828	P	DERP6	CA337793		DISCOVERY	Hs.417029	S-phase 2 protein	23587
GE904844	-2.52926	0.966336	0.11066	P	0.382063	0.132411	P,A	LOC285834	AK094433		DISCOVERY	Hs.207528	CDNA FLJ37114 fis, clone BRACE2022030	285834
GE54486	-2.52121	1.0017	0.187244	P	0.39731	0.114249	P,A	DAPK2	NM_014326	DAPK2	DISCOVERY	Hs.129208	death-associated protein kinase 2	23604
GE79999	-2.51027	0.958437	0.170737	P	0.381806	0.102822	P,A	CAMK1	NM_003656	CAMK1	DISCOVERY	Hs.512804	calcium/calmodulin-dependent protein kinase I	8536
GE58178	-2.50833	1.06464	0.111546	P	0.424442	0.189161	P,A	KAL1	NM_000216	KAL1	DISCOVERY	Hs.380850	Kallmann syndrome 1 sequence	3730
GE651018	-2.50823	1.08208	0.125041	P	0.431412	0.101588	P,A		AA393077		DISCOVERY	Hs.97347	Transcribed sequences
GE82446	-2.48692	0.978915	0.193224	P	0.393625	0.0589663	P	LOC55971	NM_018842	BAIAP2L1	DISCOVERY	Hs.23449	insulin receptor tyrosine kinase substrate	55971
GE58327	-2.46454	1.1256	0.294573	P	0.456717	0.0773276	P	CD83	NM_004233	CD83	DISCOVERY	Hs.79197	CD83 antigen (activated B lymphocytes, immunoglobulin superfamily)	9308
GE88556	-2.46	1.05597	0.192695	P	0.429255	0.16713	P,A	DNAJB11	AW376471		DISCOVERY	Hs.317192	DnaJ (Hsp40) homolog, subfamily B, member 11	51726
GE844527	-2.44737	0.969127	0.102674	P,A	0.395987	0.143054	A		BF509074		DISCOVERY	Hs.328382	Transcribed sequences
GE574703	-2.40207	1.16027	0.268579	P,M	0.48303	0.11565	P,A		BU753556		DISCOVERY	Hs.54613	Transcribed sequences
GE475594	-2.4004	0.988286	0.106945	P,A	0.411718	0.129016	P,A		BX105354		DISCOVERY	Hs.135119	Transcribed sequences
GE567535	-2.39744	1.05581	0.190704	P	0.440389	0.180363	P,A	NGFRAP1	AF187064	NGFRAP1	DISCOVERY	Hs.448588	nerve growth factor receptor (TNFRSF16) associated protein 1	27018
GE634638	-2.39679	0.94931	0.109503	P	0.396076	0.151444	A		AI655198		DISCOVERY	Hs.59197	Transcribed sequences
GE62339	-2.36986	1.18348	0.28266	P	0.499389	0.134758	P,A	CSE-C	NM_018978	SIAE	DISCOVERY	Hs.10056	cytosolic sialic acid 9-O-acetylesterase homolog	54414
GE82815	-2.3564	1.08508	0.335794	P	0.460483	0.141538	P,A	FA2H	NM_024306	FA2H	DISCOVERY	Hs.132380	fatty acid 2-hydroxylase	79152
GE605178	-2.35009	1.00213	0.113429	P,A	0.42642	0.160688	P,A		AA962364		DISCOVERY	Hs.184287	op48d09.s1 Soares_NFL_T_GBC_S1 Homo sapiens cDNA clone IMAGE:1580081 3' similar to contains Alu repetitive element;contains element L1 repetitive element ;, mRNA sequence.
GE80299	-2.34657	0.921844	0.287035	P	0.392847	0.0810354	P,A		BC017967		DISCOVERY	Hs.199142	MRNA similar to major histocompatibility complex, class II, DP beta 1 (cDNA clone MGC:24119 IMAGE:4663904), complete cds
GE517171	-2.33453	1.02584	0.156309	P	0.43942	0.133308	A		CA450104		DISCOVERY	Hs.375591	CDNA FLJ27486 fis, clone RCT02754
GE814213	-2.32606	0.834985	0.223457	P,A	0.35897	0.0956847	A	MGC33607	NM_152775		DISCOVERY	Hs.41101	hypothetical protein MGC33607	256309
GE636314	-2.32492	0.905003	0.131961	P,A	0.389262	0.139059	A		BF002661		DISCOVERY	Hs.419132	Transcribed sequences
GE492890	-2.31184	1.03697	0.100299	P	0.448547	0.118246	P,A		AW389191		DISCOVERY	Hs.171480	Transcribed sequences
GE84106	-2.27765	1.05659	0.226603	P,A	0.463894	0.130364	P,A		BC041478		DISCOVERY	Hs.122348	Clone IMAGE:5247201, mRNA
GE82367	-2.26058	0.753112	0.224888	P	0.333149	0.07297	P	LAPTM4B	NM_018407	LAPTM4B	DISCOVERY	Hs.296398	lysosomal associated protein transmembrane 4 beta	55353
GE906490	-2.25238	0.923045	0.152133	P,A	0.409808	0.0927666	A		BX109614		DISCOVERY	Hs.22146	Transcribed sequences
GE81609	-2.22891	0.825944	0.177232	P	0.370559	0.104842	P	PDE4A	NM_006202	PDE4A	DISCOVERY	Hs.89901	phosphodiesterase 4A, cAMP-specific (phosphodiesterase E2 dunce homolog, Drosophila)	5141
GE58762	-2.21681	0.957935	0.100079	P	0.432124	0.0946275	P,A		BX113779		DISCOVERY	Hs.22298	Transcribed sequences
GE598852	-2.21482	0.838537	0.263016	P,A	0.378603	0.0881366	A		AK024527		DISCOVERY		Homo sapiens cDNA: FLJ20874 fis, clone ADKA02818.
GE61123	-2.21148	0.952329	0.184346	P	0.43063	0.0801431	P,A	ZNF239	NM_005674	ZNF239	DISCOVERY	Hs.25040	zinc finger protein 239	8187
GE536756	-2.20914	1.03228	0.139166	P	0.467277	0.0735311	P,A		BX111889		DISCOVERY	Hs.409321	Transcribed sequence with moderate similarity to protein ref:NP_062553.1 (H.sapiens) hypothetical protein FLJ11267 [Homo sapiens]
GE53189	-2.18984	1.07387	0.19043	P	0.490386	0.149314	P,A	AUTS2	NM_015570	AUTS2	DISCOVERY	Hs.296720	autism susceptibility candidate 2	26053
GE490860	-2.18836	0.973262	0.135976	P,A	0.444745	0.127656	A		BF055280		DISCOVERY	Hs.319261	7j77f08.x1 Soares_NSF_F8_9W_OT_PA_P_S1 Homo sapiens cDNA clone IMAGE:3392487 3', mRNA sequence.
GE758685	-2.18374	0.842145	0.20688	P,A	0.385643	0.0946381	P,A		AI360259		DISCOVERY	Hs.370510	Transcribed sequence with weak similarity to protein ref:NP_179188.1 (A.thaliana) unknown protein [Arabidopsis thaliana]
GE57387	-2.18033	0.986759	0.19038	P	0.452574	0.0809361	P	SLC23A2	BG993806		DISCOVERY	Hs.82042	solute carrier family 23 (nucleobase transporters), member 2	375086
GE472268	-2.17628	0.889644	0.18412	P,A	0.408791	0.137654	A		BU618800		DISCOVERY	Hs.35981	UI-H-FH1-bfl-a-23-0-UI.s1 NCI_CGAP_FH1 Homo sapiens cDNA clone UI-H-FH1-bfl-a-23-0-UI 3', mRNA sequence.
GE700034	-2.17621	1.0101	0.0964809	P	0.464155	0.164223	P,A		BU685237		DISCOVERY	Hs.161434	Transcribed sequences
GE545743	-2.16186	1.31681	0.378176	P,M	0.609107	0.0962968	P,A		BM998432		DISCOVERY	Hs.436105	Transcribed sequences
GE86458	-2.1593	1.00162	0.079395	P	0.463862	0.129149	P,A	ACAT2	AI193574		DISCOVERY	Hs.278544	acetyl-Coenzyme A acetyltransferase 2 (acetoacetyl Coenzyme A thiolase)	39
GE709378	-2.15686	0.979364	0.126257	P,A	0.45407	0.167626	P,A		BX100663		DISCOVERY	Hs.22974	Transcribed sequence with moderate similarity to protein sp:P39193 (H.sapiens) ALU6_HUMAN Alu subfamily SP sequence contamination warning entry
GE81426	-2.15364	0.991927	0.0984652	P	0.460581	0.125288	P,A	USP9Y	NM_004654	USP9Y	DISCOVERY	Hs.371255	ubiquitin specific protease 9, Y-linked (fat facets-like, Drosophila)	8287
GE811995	-2.14847	1.00176	0.0875615	P,A	0.466266	0.106799	P,A		BC036508		DISCOVERY	Hs.396180	Homo sapiens, clone IMAGE:5266106, mRNA.
GE87098	-2.1388	1.00577	0.113245	P	0.47025	0.0909022	A	LOC317671	NM_173362		DISCOVERY	Hs.399758	LOC317671	317671
GE80210	-2.13375	0.901804	0.255679	P	0.422638	0.10339	P,A	FLJ32954	NM_144713	FAM82A	DISCOVERY	Hs.9905	hypothetical protein FLJ32954	151393
GE836456	-2.13097	0.990775	0.0915482	P,A	0.464941	0.11139	P,A		BQ184818		DISCOVERY	Hs.477207	UI-E-EJ1-ajt-h-07-0-UI.s1 UI-E-EJ1 Homo sapiens cDNA clone UI-E-EJ1-ajt-h-07-0-UI 3', mRNA sequence.
GE612545	-2.12858	0.95655	0.132295	P,A	0.449385	0.0958052	P,A		AA918320		DISCOVERY	Hs.224581	ol42c11.s1 Soares_NFL_T_GBC_S1 Homo sapiens cDNA clone IMAGE:1526132 3', mRNA sequence.
GE86018	-2.12489	0.997194	0.0893392	P	0.469292	0.163546	P		BF094586		DISCOVERY	Hs.487570	Similar to heat shock 70kDa protein 8 isoform 2; heat shock cognate protein, 71-kDa; heat shock 70kd protein 10; heat shock cognate protein 54; constitutive heat shock protein 70; lipopolysaccharide-associated protein 1; LPS-associated p ...	378042
GE84173	-2.12042	1.06429	0.141714	P,M	0.501926	0.116756	P,A		AB007974		DISCOVERY	Hs.496255	MRNA, chromosome 1 specific transcript KIAA0505.
GE814804	-2.11276	0.959824	0.121387	P	0.4543	0.0824394	P		AA707669		DISCOVERY	Hs.369821	Transcribed sequences
GE695783	-2.10778	1.00034	0.0878197	P	0.474594	0.093692	A		AI015947		DISCOVERY	Hs.120560	ov30a02.x1 Soares_testis_NHT Homo sapiens cDNA clone IMAGE:1638794 3' similar to TR:Q13539 Q13539 MARINER TRANSPOSASE. ;, mRNA sequence.
GE474001	-2.09913	1.08632	0.114063	P	0.51751	0.127596	A		AI565729		DISCOVERY	Hs.138207	Transcribed sequences
GE549893	-2.09529	1.00827	0.236561	P,M,A	0.481208	0.122132	A		BC034981		DISCOVERY	Hs.385684	CDNA clone IMAGE:4830552, partial cds
GE477183	-2.09055	0.947744	0.126916	P,A	0.453347	0.150858	P,A		AI873271		DISCOVERY	Hs.225044	Transcribed sequences
GE63274	-2.08681	0.897151	0.133248	P,A	0.429916	0.151572	P,A	CENTG3	AL537305		DISCOVERY	Hs.249728	centaurin, gamma 3	116988
GE83170	-2.08183	0.924758	0.218648	P	0.444205	0.0769983	P	BCL2L14	NM_030766	BCL2L14	DISCOVERY	Hs.11962	BCL2-like 14 (apoptosis facilitator)	79370
GE87097	-2.07021	1.03114	0.111963	P	0.498086	0.0631784	P	LOC116211	NM_138461	TM4SF19	DISCOVERY	Hs.437494	hypothetical protein BC013113	116211
GE58554	-2.06142	0.981532	0.0699383	P	0.476143	0.139527	P	PRO1914	NM_014106		DISCOVERY	Hs.5327	PRO1914 protein	29025
GE866471	-2.05335	0.988573	0.0918694	P	0.481444	0.10662	P,A		BQ023886		DISCOVERY	Hs.107070	Transcribed sequences
GE85589	-2.04836	0.951771	0.108146	P,A	0.464651	0.166162	P,A	ZNF222	AA164237		DISCOVERY	Hs.279840	zinc finger protein 222	7673
GE86889	-2.04576	1.02496	0.0896351	P,A	0.501014	0.12618	P,A	SLC26A7	NM_052832	SLC26A7	DISCOVERY	Hs.354013	solute carrier family 26, member 7	115111
GE636975	-2.04292	1.02536	0.169372	P,A	0.501909	0.114844	P,A		AI524056		DISCOVERY	Hs.369101	Transcribed sequences
GE54411	-2.04064	0.963079	0.0866924	P	0.47195	0.123013	P,A	KLRA1	NM_006611	KLRA1	DISCOVERY	Hs.159297	killer cell lectin-like receptor subfamily A, member 1	10748
GE573001	-2.03849	0.944665	0.168432	P	0.463413	0.0645681	P,A		BG032839		DISCOVERY	Hs.434541	Clone IMAGE:4429946, mRNA
GE56415	-2.03506	1.02263	0.203435	P	0.502507	0.0958139	P		AA385365		DISCOVERY	Hs.27373	Clone IMAGE:4816940, mRNA
GE63061	-2.03207	0.993207	0.133241	P,A	0.488767	0.129802	A	KIAA1674	BQ331898		DISCOVERY	Hs.132888	KIAA1674	80313
GE495050	-2.02383	0.955706	0.0988214	P	0.472227	0.125433	P,A	LOC284591	CB162328		DISCOVERY	Hs.129660	hypothetical protein LOC284591	284591
GE81520	-2.02283	1.14989	0.25878	P	0.568454	0.0760546	P,A	BCAT1	NM_005504	BCAT1	DISCOVERY	Hs.438993	branched chain aminotransferase 1, cytosolic	586
GE87073	-2.00395	0.97517	0.14307	P	0.486624	0.0818729	P	TG1019	NM_148962	OXER1	DISCOVERY	Hs.168439	G-protein coupled receptor TG1019	165140
GE88799	-2.00177	1.06663	0.126853	P	0.532845	0.0963282	P,A	CLIC6	NM_053277	CLIC6	DISCOVERY	Hs.353146	chloride intracellular channel 6	54102
GE493245	-2.00144	0.95568	0.121941	P,A	0.477495	0.139544	P,A	SUHW2	NM_080764	SUHW2	DISCOVERY	Hs.43834	suppressor of hairy wing homolog 2 (Drosophila)	140883
GE551129	-1.99696	1.05986	0.145316	P	0.530736	0.109678	P,A	FLJ44299	NM_198491	FAM92B	DISCOVERY	Hs.125713	FLJ44299 protein	339145
GE84916	-1.99644	1.03411	0.18742	P,A	0.517976	0.135406	P,A		BG944474		DISCOVERY	Hs.19340	MRNA; cDNA DKFZp564D0164 (from clone DKFZp564D0164)
GE551858	-1.9927	1.12629	0.164812	P,A	0.565207	0.148576	P,A		BF510760		DISCOVERY	Hs.172611	UI-H-BI4-aoh-f-03-0-UI.s1 NCI_CGAP_Sub8 Homo sapiens cDNA clone IMAGE:3084821 3', mRNA sequence.
GE774630	-1.99223	0.997761	0.110954	P	0.500825	0.0835391	P		BG108867		DISCOVERY	Hs.443457	CDNA clone IMAGE:4513233, partial cds
GE602659	-1.98892	1.04042	0.0796241	P	0.523107	0.113576	P,A		AI792974		DISCOVERY	Hs.405770	Transcribed sequence with weak similarity to protein ref:NP_038602.1 (M.musculus) L1 repeat, Tf subfamily, member 18 [Mus musculus]
GE829145	-1.98868	0.937543	0.104286	P,A	0.471441	0.120424	P,A		AW295875		DISCOVERY	Hs.300347	Transcribed sequences
GE888825	-1.98718	0.890934	0.173544	P,A	0.44834	0.11345	A		BI258708		DISCOVERY	Hs.487092	602969875F1 NIH_MGC_12 Homo sapiens cDNA clone IMAGE:5109138 5', mRNA sequence.
GE83947	-1.98347	1.00377	0.11459	P,A	0.506066	0.0798716	A	AKR1B1; AR; ADR; ALDR1; MGC1804	M59783	AKR1B1	DISCOVERY		Human aldose reductase (AR) gene, segment 2.	231
GE656314	-1.97428	0.968842	0.0999138	P	0.490732	0.0938879	P,A	UBA52	AI863332		DISCOVERY	Hs.5308	ubiquitin A-52 residue ribosomal protein fusion product 1	7311
GE81385	-1.97241	0.953751	0.146206	P	0.483547	0.105654	P	CAMP	NM_004345	CAMP	DISCOVERY	Hs.51120	cathelicidin antimicrobial peptide	820
GE86114	-1.95297	1.19993	0.274271	P	0.614417	0.0785082	P,M	BCAT1	NM_005504	BCAT1	DISCOVERY	Hs.438993	branched chain aminotransferase 1, cytosolic	586
GE85737	-1.94626	0.888702	0.139302	P,A	0.45662	0.131782	P,A		AB065561		DISCOVERY		Homo sapiens gene for seven transmembrane helix receptor, complete cds, isolate:CBRC7TM_124.
GE83703	-1.94613	0.991501	0.0966722	P	0.509473	0.120778	P,A		AF052959		DISCOVERY		Homo sapiens type XV collagen (COL15A1) gene, exon 6.
GE500595	-1.94523	0.943883	0.10285	P	0.48523	0.150907	P,A	SCARB2	BM856515		DISCOVERY	Hs.349656	scavenger receptor class B, member 2
GE903011	-1.9443	0.960561	0.121066	P,A	0.494039	0.10143	A		AW236797		DISCOVERY	Hs.371026	Transcribed sequences
GE54366	-1.93784	1.01167	0.10963	P	0.522062	0.0577033	P	BID	NM_001196	BID	DISCOVERY	Hs.300825	BH3 interacting domain death agonist	637
GE494807	-1.93431	0.999977	0.126257	P	0.516968	0.0917688	P		AW979189		DISCOVERY	Hs.283367	Transcribed sequences
GE671049	-1.93254	1.07247	0.144799	P,M,A	0.554956	0.1713	P,A		AI017825		DISCOVERY	Hs.251351	Transcribed sequence with weak similarity to protein ref:NP_060312.1 (H.sapiens) hypothetical protein FLJ20489 [Homo sapiens]
GE83366	-1.93128	0.989707	0.165315	P,A	0.512462	0.128282	A	GARNL3	NM_032293	GARNL3	DISCOVERY	Hs.201800	GTPase activating RANGAP domain-like 3	84253
GE58196	-1.93017	0.883843	0.154266	P	0.457908	0.0749725	P,A	FLJ25534	NM_153234	LIX1	DISCOVERY	Hs.23197	hypothetical protein FLJ25534	167410
GE902657	-1.92774	0.885546	0.167421	P	0.45937	0.0924743	P		AW235635		DISCOVERY	Hs.470038	Transcribed sequence with weak similarity to protein sp:Q9H346 (H.sapiens) OYD1_HUMAN Olfactory receptor 52D1
GE59049	-1.92313	0.939304	0.0929906	P	0.488425	0.0610061	P	SEMA3B	NM_004636	SEMA3B	DISCOVERY	Hs.82222	sema domain, immunoglobulin domain (Ig), short basic domain, secreted, (semaphorin) 3B	7869
GE87706	-1.91933	1.11563	0.158515	P	0.581259	0.175395	P,A	CPEB2	NM_182485	CPEB2	DISCOVERY	Hs.44833	cytoplasmic polyadenylation element binding protein 2	132864
GE824413	-1.91932	0.961886	0.07988	P	0.501159	0.0939005	P,A		BM931754		DISCOVERY	Hs.291388	Transcribed sequences
GE56813	-1.91908	0.974947	0.191294	P,M	0.508028	0.0899531	P,A	SYNJ2	NM_003898	SYNJ2	DISCOVERY	Hs.434494	synaptojanin 2	8871
GE86031	-1.91886	0.922362	0.113372	P	0.480683	0.134696	P,A	TCF7L2	AK054578		DISCOVERY	Hs.214039	transcription factor 7-like 2 (T-cell specific, HMG-box)	6934
GE522903	-1.91315	1.16355	0.19924	P	0.608187	0.152144	P,A		BU072318		DISCOVERY	Hs.151163	im45c07.x1 HR85 islet Homo sapiens cDNA clone IMAGE:6038005 3', mRNA sequence.
GE63155	-1.91169	0.990704	0.216909	P,A	0.518234	0.112405	A		BG054525		DISCOVERY	Hs.191034	Transcribed sequences
GE86732	-1.91128	0.883923	0.194729	P,M	0.462478	0.0707725	P,A	MGC4809	AF308287	CALML4	DISCOVERY	Hs.43654	serologically defined breast cancer antigen NY-BR-20	54982
GE555822	-1.9076	0.987829	0.0974905	P	0.517839	0.112491	P		CD358068		DISCOVERY	Hs.446584	Transcribed sequence with strong similarity to protein pdb:1FBV (H.sapiens) C Chain C, Structure Of A Cbl-Ubch7 Complex: Ring Domain Function In Ubiquitin-Protein Ligases
GE56842	-1.90591	0.823889	0.153474	P	0.432281	0.0656495	P	PER3	NM_016831	PER3	DISCOVERY	Hs.418036	period homolog 3 (Drosophila)	8863
GE62053	-1.90509	1.02106	0.0816694	P	0.535961	0.112164	P,A	GALNT12	AI252790		DISCOVERY	Hs.47099	UDP-N-acetyl-alpha-D-galactosamine:polypeptide N-acetylgalactosaminyltransferase 12 (GalNAc-T12)	79695
GE88126	-1.90415	0.954228	0.13239	P	0.501131	0.127538	P	HLA-DRA	CB123120		DISCOVERY	Hs.409805	major histocompatibility complex, class II, DR alpha	3122
GE56889	-1.90027	0.929249	0.119666	P	0.489009	0.126612	P,A	FLJ21924	AA452517		DISCOVERY	Hs.143509	hypothetical protein FLJ21924	79832
GE547584	-1.90015	0.915957	0.168626	P,A	0.482045	0.103332	P,A		BX101784		DISCOVERY	Hs.28367	Transcribed sequences
GE537238	-1.89755	0.964443	0.112876	P	0.508258	0.103296	P,A		AI286165		DISCOVERY	Hs.444567	Hypothetical LOC340148 (LOC340148), mRNA	340148
GE649727	-1.89322	1.00115	0.0938269	P	0.528807	0.116306	A		AI911087		DISCOVERY	Hs.370040	Transcribed sequences
GE494739	-1.88601	1.02324	0.0909576	P	0.542541	0.120377	P,A		AI954687		DISCOVERY		wq32a04.x1 NCI_CGAP_GC6 Homo sapiens cDNA clone IMAGE:2472942 3', mRNA sequence.
GE84509	-1.88447	1.03355	0.107094	P	0.548458	0.10645	P,A		CA392740		DISCOVERY	Hs.292871	cs28a02.y2 Human Retinal pigment epithelium/choroid cDNA (Un-normalized, unamplified): cs Homo sapiens cDNA clone cs28a02 5', mRNA sequence.	51201
GE81231	-1.8827	1.16237	0.170803	P	0.617399	0.132974	P	SMARCA2	NM_003070	SMARCA2	DISCOVERY	Hs.396404	SWI/SNF related, matrix associated, actin dependent regulator of chromatin, subfamily a, member 2	6595
GE88746	-1.88269	1.00168	0.101264	P	0.532047	0.130884	P,A	SLC16A9	NM_194298	SLC16A9	DISCOVERY	Hs.444696	solute carrier family 16 (monocarboxylic acid transporters), member 9	220963
GE55180	-1.88165	0.975515	0.12834	P,A	0.518437	0.103703	P,A	RP2	NM_006915	RP2	DISCOVERY	Hs.44766	retinitis pigmentosa 2 (X-linked recessive)	6102
GE62958	-1.88143	0.98633	0.149858	P	0.524245	0.0803437	P,A	SGKL	NM_013257	SGK3	DISCOVERY	Hs.380877	serum/glucocorticoid regulated kinase-like	23678
GE538699	-1.8789	1.02433	0.091177	P	0.545176	0.113523	P,A	LOC51270	NM_016521	TFDP3	DISCOVERY	Hs.142908	E2F-like protein	51270
GE53085	-1.87872	1.00159	0.103135	P,A	0.533125	0.134662	P,A	KIAA0367	CB052491		DISCOVERY	Hs.23311	KIAA0367	23273
GE782511	-1.87686	1.07869	0.184854	P,A	0.57473	0.112054	A		BE549687		DISCOVERY	Hs.444891	Transcribed sequences
GE479810	-1.87621	1.00135	0.0898181	P,A	0.533709	0.131883	P,A		BU584436		DISCOVERY	Hs.153368	CDNA FLJ42571 fis, clone BRACE3008036
GE785754	-1.875	1.00063	0.110838	P	0.533672	0.113755	P,A		AA553441		DISCOVERY	Hs.291094	nk77d07.s1 NCI_CGAP_Sch1 Homo sapiens cDNA clone IMAGE:1019533 3' similar to gb:M35663 INTERFERON-INDUCED, DOUBLE-STRANDED RNA-ACTIVATED PROTEIN KINASE (HUMAN);, mRNA sequence.
GE772270	-1.87425	1.01594	0.0860129	P	0.542051	0.148931	P,A	CDC2L5	AW978184		DISCOVERY	Hs.404501	cell division cycle 2-like 5 (cholinesterase-related cell division controller)	8621
GE59708	-1.8715	0.898117	0.165275	P,A	0.479892	0.115769	P,A	DAO	NM_001917	DAO	DISCOVERY	Hs.113227	D-amino-acid oxidase	1610
GE83221	-1.86931	0.981384	0.105678	P	0.524999	0.119577	A	TEX14	NM_031272	TEX14	DISCOVERY	Hs.444762	testis expressed sequence 14	56155
GE819062	-1.86008	0.936006	0.108324	P	0.503207	0.0945206	P,A		BG260971		DISCOVERY	Hs.420691	Transcribed sequences
GE55348	-1.85517	0.97316	0.148009	P	0.524566	0.143458	P,A	KIF21A	NM_017641	KIF21A	DISCOVERY	Hs.374201	kinesin family member 21A	55605
GE88630	-1.85353	1.0013	0.13127	P	0.540214	0.124207	P	LOC51240	BC005200	ORMDL1	DISCOVERY	Hs.512600	hypothetical protein LOC51240	51240
GE679110	-1.8511	0.9993	0.0751615	P	0.539842	0.0991875	P,A		AI271771		DISCOVERY	Hs.130897	qj82e02.x1 NCI_CGAP_Kid3 Homo sapiens cDNA clone IMAGE:1865978 3', mRNA sequence.
GE635539	-1.85103	0.93862	0.119421	P	0.50708	0.11716	P,A		AW130291		DISCOVERY	Hs.373505	Transcribed sequences
GE80339	-1.85042	1.02667	0.0708408	P	0.554833	0.0641333	P	MRPS25	NM_022497	MRPS25	DISCOVERY	Hs.458338	mitochondrial ribosomal protein S25	64432
GE82410	-1.85027	0.989485	0.102983	P	0.534777	0.075215	P,A		BQ712123		DISCOVERY	Hs.455186	CDNA clone IMAGE:5757497, partial cds	375568
GE63031	-1.84761	0.984505	0.105934	P,A	0.532855	0.136467	A	ZNF14	NM_021030	ZNF14	DISCOVERY	Hs.197219	zinc finger protein 14 (KOX 6)	7561
GE787622	-1.8475	1.04827	0.113279	P	0.567401	0.0780726	P	RAC1	BI018194		DISCOVERY	Hs.413812	ras-related C3 botulinum toxin substrate 1 (rho family, small GTP binding protein Rac1)	5879
GE81582	-1.83922	1.00544	0.104823	P	0.546668	0.119604	P,A	NAB1	NM_005966	NAB1	DISCOVERY	Hs.107474	NGFI-A binding protein 1 (EGR1 binding protein 1)	4664
GE56633	-1.83807	0.975754	0.168095	P	0.530858	0.0916482	P	PLEKHA1	H89260		DISCOVERY	Hs.287830	pleckstrin homology domain containing, family A (phosphoinositide binding specific) member 1	59338
GE519415	-1.83714	0.958159	0.110501	P,A	0.521548	0.0922546	P,A		CB857175		DISCOVERY	Hs.366437	NISC_na05e09.x1 COGENE 8.5 EAT Homo sapiens cDNA clone IMAGE:5794264 3', mRNA sequence.
GE904318	-1.83486	1.03805	0.0914595	P	0.565738	0.0618262	P	CLYBL	NM_138280	CLYBL	DISCOVERY	Hs.292725	citrate lyase beta like	171425
GE54786	-1.83411	0.939462	0.124416	P	0.512217	0.130069	P	NAP1L	AF098485		DISCOVERY	Hs.322854	napsin B pseudogene	256236
GE481119	-1.83308	0.979605	0.1022	P,M	0.534405	0.120372	P,A		BQ022899		DISCOVERY	Hs.143716	UI-1-BB1p-axw-g-03-0-UI.s1 NCI_CGAP_Pl6 Homo sapiens cDNA clone UI-1-BB1p-axw-g-03-0-UI 3', mRNA sequence.
GE88483	-1.83003	1.07107	0.150835	P	0.585274	0.0864103	P,A	C10orf33	NM_032709	C10orf33	DISCOVERY	Hs.118210	chromosome 10 open reading frame 33	84795
GE685108	-1.82789	1.11011	0.133314	P	0.607318	0.100314	P,A	ASB14	BU579716		DISCOVERY	Hs.435978	ankyrin repeat and SOCS box-containing 14	142686
GE55498	-1.82702	0.991371	0.1577	P	0.542615	0.0984992	P,A	FLJ20442	NM_017823	DUSP23	DISCOVERY	Hs.425801	hypothetical protein FLJ20442	54935
GE891400	-1.82439	0.943257	0.103548	P	0.517026	0.103576	A		BX102769		DISCOVERY	Hs.266616	Transcribed sequences
GE809144	-1.82275	1.00014	0.104066	P	0.5487	0.119892	A		AI609327		DISCOVERY	Hs.186347	Transcribed sequences
GE518461	-1.81606	0.897561	0.146182	P,A	0.494235	0.0829696	A	ZNF445	AW070588		DISCOVERY	Hs.250481	zinc finger protein 445	353274
GE585042	-1.80916	0.923708	0.141489	P,A	0.510574	0.125574	P,A		BX102507		DISCOVERY	Hs.269958	Transcribed sequences
GE59620	-1.80718	1.01488	0.0838594	P	0.561584	0.134006	P	C6orf166	AI539587		DISCOVERY	Hs.201864	chromosome 6 open reading frame 166	55122
GE516151	-1.806	0.993952	0.0774123	P	0.550362	0.115926	P,A		AA948471		DISCOVERY	Hs.445121	on67e06.s1 Soares_NFL_T_GBC_S1 Homo sapiens cDNA clone IMAGE:1561762 3' similar to contains MER12.b2 MER12 MER12 repetitive element ;, mRNA sequence.
GE522512	-1.80434	0.895974	0.12072	P	0.496567	0.0769248	P,A	MGC27085	NM_153353	LRRC34	DISCOVERY	Hs.120277	hypothetical protein MGC27085	151827
GE58914	-1.80276	0.98747	0.136789	P	0.547756	0.107409	P,A	GEM	NM_005261	GEM	DISCOVERY	Hs.79022	GTP binding protein overexpressed in skeletal muscle	2669
GE85433	-1.797	1.00639	0.0939355	P,A	0.560036	0.130366	A	ZNF41	BE887688		DISCOVERY	Hs.143700	zinc finger protein 41	7592
GE543642	-1.78865	1.0225	0.19353	P	0.571662	0.102269	P	GCET2	NM_152785	GCET2	DISCOVERY	Hs.49614	germinal center expressed transcript 2	257144
GE55111	-1.78742	1.0291	0.0803095	P	0.575746	0.120494	P,A	MPRP-1	AI653794		DISCOVERY	Hs.8108	metalloprotease related protein 1	115209
GE87069	-1.78718	0.964847	0.077204	P	0.539871	0.0691169	P	LGI3	NM_139278	LGI3	DISCOVERY	Hs.33470	leucine-rich repeat LGI family, member 3	203190
GE85597	-1.78444	1.01811	0.161147	P	0.57055	0.0732395	P	IL6R	BM128112		DISCOVERY	Hs.193400	interleukin 6 receptor	3570
GE56919	-1.78231	1.03577	0.0881089	P	0.58114	0.150216	P,A		AW956655		DISCOVERY	Hs.499607	CDNA FLJ46819 fis, clone TSTOM2000235	374758
GE902647	-1.78008	1.01972	0.131558	P	0.572853	0.0894644	P,A		AW802859		DISCOVERY	Hs.341729	Transcribed sequence with weak similarity to protein sp:P39192 (H.sapiens) ALU5_HUMAN Alu subfamily SC sequence contamination warning entry
GE598020	-1.77948	0.935148	0.088994	P	0.525517	0.099602	P,A		BX089395		DISCOVERY	Hs.190349	Transcribed sequences
GE852057	-1.77917	1.05317	0.0936706	P	0.591943	0.107838	P,A		BG566236		DISCOVERY	Hs.270975	Transcribed sequences
GE682621	-1.77646	1.01414	0.0830374	P	0.57088	0.0572817	P		AI567737		DISCOVERY	Hs.123261	Transcribed sequence with moderate similarity to protein ref:NP_054848.1 (H.sapiens) PRO0478 protein [Homo sapiens]
GE790616	-1.77572	0.975112	0.0744618	P	0.549135	0.0639201	P		AI379899		DISCOVERY	Hs.191515	Transcribed sequences
GE654375	-1.77298	0.979906	0.0989173	P	0.55269	0.0835426	P,A		AI470053		DISCOVERY	Hs.370027	Transcribed sequences
GE54359	-1.77243	0.894459	0.10482	P	0.50465	0.0730978	P	ZNF217	NM_006526	ZNF217	DISCOVERY	Hs.155040	zinc finger protein 217	7764
GE838537	-1.77061	1.00214	0.139741	P	0.565987	0.122802	P,A		CA313681		DISCOVERY	Hs.270101	Transcribed sequences
GE81896	-1.77025	1.06901	0.124688	P,M	0.603873	0.0916776	P	HSPC159	NM_014181		DISCOVERY	Hs.372208	HSPC159 protein	29094
GE83953	-1.76991	0.987545	0.0781727	P	0.557964	0.0646113	P	DLG4; PSD95; SAP90	AF156495	DLG4	DISCOVERY		MAGUK protein; PSD95; Homo sapiens post-synaptic density 95 (DLG4) gene, complete cds.	1742
GE81386	-1.76789	0.972494	0.141079	P	0.550086	0.0797821	P	CD151	NM_004357	CD151	DISCOVERY	Hs.512857	CD151 antigen	977
GE54859	-1.76765	0.96781	0.109432	P	0.547512	0.0856028	P,A	SAPAP3	AF131778		DISCOVERY	Hs.448353	SAP90/PSD-95-associated protein 3	58512
GE477023	-1.76664	1.09009	0.106146	P	0.617041	0.0698638	P	MTVR1	AK057616		DISCOVERY	Hs.351570	Mouse Mammary Turmor Virus Receptor homolog 1	254100
GE510056	-1.76485	0.993161	0.112372	P	0.562746	0.0651703	P		AA827147		DISCOVERY	Hs.40530	CDNA clone MGC:17624 IMAGE:3855543, complete cds
GE55081	-1.76438	1.14268	0.173134	P	0.647639	0.154917	P,A	LOC139231	AA280670		DISCOVERY	Hs.54347	hypothetical protein BC016683	139231
GE55076	-1.76364	1.00982	0.0685819	P	0.572579	0.150043	P	TRAF3	AA644442		DISCOVERY	Hs.297660	TNF receptor-associated factor 3	7187
GE86287	-1.76333	0.988677	0.0805716	P	0.560688	0.0990777	P	C21orf56	NM_032261	C21orf56	DISCOVERY	Hs.381214	chromosome 21 open reading frame 56	84221
GE509900	-1.76289	1.00775	0.104265	P	0.571644	0.104935	P,A	PRDM9	NM_020227	PRDM9	DISCOVERY	Hs.283096	PR domain containing 9	56979
GE596784	-1.76224	1.00968	0.0858401	P,A	0.572949	0.123894	P,A		BM504167		DISCOVERY	Hs.387250	Transcribed sequences
GE82752	-1.75949	0.969494	0.12225	P,A	0.551009	0.1376	P,A	ZBTB10	NM_023929	ZBTB10	DISCOVERY	Hs.436991	zinc finger and BTB domain containing 10	65986
GE671508	-1.75932	1.01556	0.151977	P	0.577246	0.114344	P,A		BF431867		DISCOVERY	Hs.253177	Transcribed sequences
GE81808	-1.75689	0.983821	0.0812339	P	0.559979	0.071827	P	ZNF215	NM_013250	ZNF215	DISCOVERY	Hs.161427	zinc finger protein 215	7762
GE549734	-1.75341	0.856966	0.142174	P,A	0.488744	0.0951043	P,A		BF689829		DISCOVERY	Hs.295012	Hypothetical protein LOC285000 (LOC285000), mRNA
GE85919	-1.75156	0.98268	0.10523	P	0.561032	0.137606	P		AI276545		DISCOVERY	Hs.6083	CDNA: FLJ21028 fis, clone CAE07155
GE55056	-1.75023	0.999291	0.0669392	P	0.570949	0.151279	P	CDA11	AI000162		DISCOVERY	Hs.429857	CDA11 protein	83940
GE833400	-1.74912	0.981787	0.0855365	P	0.561304	0.112023	P		BF510180		DISCOVERY	Hs.435704	Transcribed sequences
GE509042	-1.74805	0.990108	0.111947	P,A	0.566407	0.0930693	A		BU634452		DISCOVERY	Hs.402424	Transcribed sequences
GE63323	-1.74648	0.99208	0.0751716	P	0.568045	0.0710165	P	HR	AF039196	HR	DISCOVERY	Hs.272367	hairless homolog (mouse)	55806
GE82960	-1.74632	1.09172	0.142703	P	0.625153	0.118543	P	CYBRD1	NM_024843	CYBRD1	DISCOVERY	Hs.31297	cytochrome b reductase 1	79901
GE80284	-1.74518	0.977357	0.0855667	P	0.560031	0.104204	P,A	LOC81569	NM_030812	ACTL8	DISCOVERY	Hs.2149	actin like protein	81569
GE87618	-1.74408	0.968361	0.134349	P	0.555228	0.0794446	P	FLJ36561	F18595		DISCOVERY	Hs.116254	hypothetical protein FLJ36561	150248
GE865711	-1.74299	0.955097	0.0949817	P	0.547965	0.0625634	P		CA312968		DISCOVERY	Hs.427920	Transcribed sequences
GE86729	-1.74247	0.961344	0.156121	P	0.551713	0.0796355	P	RPS14	BG754853		DISCOVERY	Hs.381126	ribosomal protein S14	6208
GE819422	-1.73916	1.03023	0.160646	P,M	0.592373	0.0717675	P,A	LOC113230	BM473568		DISCOVERY	Hs.372775	hypothetical protein LOC113230	113230
GE58856	-1.73556	0.942756	0.0960689	P	0.543199	0.0941953	P,A		BE769021		DISCOVERY	Hs.514761	Transcribed sequence with strong similarity to protein pir:A55922 (H.sapiens) A55922 tyrosine kinase A6 - human
GE57879	-1.73121	1.02933	0.076096	P	0.594572	0.0855534	P,A	RASA1	NM_002890	RASA1	DISCOVERY	Hs.758	RAS p21 protein activator (GTPase activating protein) 1	5921
GE475359	-1.73012	1.0082	0.106496	P	0.582733	0.14285	P,A		AK123949		DISCOVERY	Hs.482898	CDNA FLJ41955 fis, clone PROST2019398
GE88521	-1.72658	1.04398	0.0834406	P	0.604652	0.101866	P		AA912262		DISCOVERY	Hs.489205	Transcribed sequences
GE635780	-1.72592	0.995049	0.155576	P,A	0.576531	0.111554	P,A		AI806876		DISCOVERY	Hs.525319	Transcribed sequence
GE478504	-1.72395	1.03683	0.086012	P	0.601424	0.129332	P,A		BX093328		DISCOVERY	Hs.268787	Transcribed sequences
GE81388	-1.7236	0.92912	0.153108	P	0.539059	0.0709144	P	CEACAM5	NM_004363	CEACAM5	DISCOVERY	Hs.220529	carcinoembryonic antigen-related cell adhesion molecule 5	1048
GE645915	-1.72122	0.922418	0.114257	P,A	0.535908	0.120471	P,A		AA813676		DISCOVERY	Hs.215658	Transcribed sequence with weak similarity to protein ref:NP_060265.1 (H.sapiens) hypothetical protein FLJ20378 [Homo sapiens]
GE602087	-1.71693	1.04092	0.122098	P	0.606272	0.0904311	P		BF436828		DISCOVERY	Hs.433048	Transcribed sequence with weak similarity to protein ref:NP_060312.1 (H.sapiens) hypothetical protein FLJ20489 [Homo sapiens]
GE55293	-1.71657	1.01872	0.172194	P	0.593459	0.0904057	P	GPR160	NM_014373	GPR160	DISCOVERY	Hs.231320	G protein-coupled receptor 160	26996
GE742541	-1.71519	1.17173	0.166996	P,A	0.683151	0.0796164	P,A		BF333274		DISCOVERY	Hs.207085	MRNA for FLJ00016 protein, partial cds	89852
GE79742	-1.71291	1.0549	0.0918734	P	0.615855	0.0955449	P	STC2	NM_003714	STC2	DISCOVERY	Hs.155223	stanniocalcin 2	8614
GE58579	-1.71213	0.949374	0.117853	P	0.554498	0.068459	P	HEBP2	NM_014320	HEBP2	DISCOVERY	Hs.439081	heme binding protein 2	23593
GE87103	-1.71185	1.0267	0.108878	P	0.59976	0.0664952	P	C6orf135	NM_024839	RPP21	DISCOVERY	Hs.183232	chromosome 6 open reading frame 135	79897
GE83516	-1.71182	1.05663	0.171057	P	0.617253	0.0803981	P	HAVCR2	NM_032782	HAVCR2	DISCOVERY	Hs.155111	hepatitis A virus cellular receptor 2	84868
GE88829	-1.71143	1.00426	0.0952318	P	0.586795	0.0849891	P,A	TBC1D17	NM_024682	TBC1D17	DISCOVERY	Hs.325860	TBC1 domain family, member 17	79735
GE81570	-1.71057	0.99179	0.0974326	P	0.579801	0.10479	P,A	SDCCAG10	NM_005869	SDCCAG10	DISCOVERY	Hs.23557	serologically defined colon cancer antigen 10	10283
GE695786	-1.71032	0.967033	0.0935434	P	0.565411	0.0715695	P		H18652		DISCOVERY	Hs.31588	Transcribed sequences
GE58284	-1.71003	1.10145	0.135907	P	0.644115	0.0838272	P	ABLIM1	NM_002313	ABLIM1	DISCOVERY	Hs.442540	actin binding LIM protein 1	3983
GE756329	-1.70659	1.03562	0.0983234	P,A	0.606831	0.12979	P,A		AL698648		DISCOVERY	Hs.255816	Transcribed sequences
GE849448	-1.70656	1.04471	0.089475	P	0.612173	0.120685	P,A	SR140	AI675224		DISCOVERY	Hs.370907	U2-associated SR140 protein	23350
GE82645	-1.70653	1.03825	0.18593	P	0.608397	0.0677135	P	FLJ23403	NM_022068	FAM38B	DISCOVERY	Hs.293907	hypothetical protein FLJ23403	63895
GE679088	-1.70549	0.894804	0.115568	P	0.52466	0.060026	P		AI636218		DISCOVERY	Hs.412196	Transcribed sequence with weak similarity to protein sp:P39188 (H.sapiens) ALU1_HUMAN Alu subfamily J sequence contamination warning entry
GE820758	-1.70209	0.976944	0.0935161	P,A	0.573968	0.137329	P,A		BE562583		DISCOVERY	Hs.323409	CDNA FLJ44114 fis, clone TESTI4046502
GE58745	-1.69942	0.916203	0.133731	P	0.539127	0.111763	P	CKLFSF1	AA234074		DISCOVERY	Hs.343717	chemokine-like factor super family 1	113540
GE576581	-1.69692	1.06672	0.105615	P	0.628623	0.0914297	P		BX089601		DISCOVERY	Hs.132481	Transcribed sequences
GE852311	-1.69678	1.06284	0.122978	P,M	0.626388	0.0769172	P		AW014450		DISCOVERY	Hs.148559	Transcribed sequence with weak similarity to protein ref:NP_112160.1 (H.sapiens) hypothetical protein FLJ21673 [Homo sapiens]
GE865061	-1.69541	1.01934	0.081716	P	0.601237	0.0628391	P	SELO	BQ028826		DISCOVERY	Hs.365405	selenoprotein O	83642
GE501012	-1.69476	0.988037	0.119579	P	0.582994	0.0646814	P		BX105228		DISCOVERY	Hs.257981	BX105228 Soares_NFL_T_GBC_S1 Homo sapiens cDNA clone IMAGp998I165154 ; IMAGE:2090967, mRNA sequence.
GE602131	-1.69393	0.949394	0.112887	P	0.560469	0.0577225	P		BX119464		DISCOVERY	Hs.269922	Transcribed sequences
GE472279	-1.69382	0.968791	0.0735819	P	0.571956	0.0633681	P	MIF	NM_002415	MIF	DISCOVERY	Hs.407995	macrophage migration inhibitory factor (glycosylation-inhibiting factor)	4282
GE62355	-1.69353	0.992807	0.117533	P	0.586234	0.132551	P,A	CP110	NM_014711		DISCOVERY	Hs.279912	CP110 protein	9738
GE58858	-1.69296	0.959275	0.107736	P,A	0.566624	0.103609	P,A	HYAL1	NM_007312	HYAL1	DISCOVERY	Hs.75619	hyaluronoglucosaminidase 1	3373
GE693113	-1.69275	0.96903	0.0803035	P	0.572457	0.136502	P,A		BX114247		DISCOVERY	Hs.118342	Transcribed sequences
GE87974	-1.69271	0.991604	0.0814899	P	0.585808	0.0912633	P,A	KIAA1244	NM_020340	KIAA1244	DISCOVERY	Hs.194408	KIAA1244	57221
GE80092	-1.69116	1.07928	0.115418	P	0.638191	0.0873044	P	FKBP1A	NM_000801	FKBP1A	DISCOVERY	Hs.374638	FK506 binding protein 1A, 12kDa	2280
GE552180	-1.68987	0.935807	0.122796	P,A	0.553776	0.086958	P,A		BX648604		DISCOVERY	Hs.526886	MRNA; cDNA DKFZp686M11213 (from clone DKFZp686M11213)
GE758660	-1.68728	0.97971	0.103444	P	0.580646	0.106405	P,A		BG746057		DISCOVERY	Hs.147470	Transcribed sequence with moderate similarity to protein ref:NP_060312.1 (H.sapiens) hypothetical protein FLJ20489 [Homo sapiens]
GE55295	-1.68657	0.970646	0.114967	P,A	0.575515	0.0951731	P,A	PRKAG3	NM_017431	PRKAG3	DISCOVERY	Hs.434525	protein kinase, AMP-activated, gamma 3 non-catalytic subunit	53632
GE88828	-1.68416	0.959729	0.0807963	P	0.569856	0.0623309	P	ZPR9	NM_033414	ZNF622	DISCOVERY	Hs.60300	zinc finger-like protein 9	90441
GE59638	-1.68358	1.01769	0.0980765	P	0.604478	0.0971185	P	INSR	F16838		DISCOVERY	Hs.438669	insulin receptor	3643
GE53613	-1.68225	1.10481	0.182494	P	0.656746	0.107761	P,A	CPEB3	NM_014912	CPEB3	DISCOVERY	Hs.131945	cytoplasmic polyadenylation element binding protein 3	22849
GE59422	-1.68175	0.916388	0.130016	P,A	0.544901	0.0949755	A	NPAS2	NM_002518	NPAS2	DISCOVERY	Hs.321164	neuronal PAS domain protein 2	4862
GE572594	-1.68019	1.01168	0.095791	P	0.602124	0.111125	P,A		BI035310		DISCOVERY		QV2-NN2006-230401-628-d01 NN2006 Homo sapiens cDNA, mRNA sequence.
GE904494	-1.68016	1.03794	0.09171	P	0.617765	0.12573	P	LOC283241	NM_175893		DISCOVERY	Hs.356719	hypothetical protein LOC283241	283241
GE80278	-1.67786	1.00592	0.0872122	P	0.599527	0.0676881	P		H14118		DISCOVERY	Hs.504790	Transcribed sequence with strong similarity to protein ref:NP_002814.1 (H.sapiens) prothymosin, alpha	150928
GE819147	-1.67311	0.942131	0.144453	P	0.5631	0.0946197	P,M		BF969131		DISCOVERY	Hs.210678	602269806F1 NIH_MGC_84 Homo sapiens cDNA clone IMAGE:4358137 5', mRNA sequence.
GE490287	-1.6727	0.897469	0.148476	P,A	0.536541	0.0818462	P,A	LOC286149	AK093190		DISCOVERY	Hs.290694	Hypothetical protein LOC286149 (LOC286149), mRNA	286149
GE845991	-1.67131	0.994995	0.0678044	P	0.59534	0.0602409	P,M		AW137094		DISCOVERY	Hs.97990	Transcribed sequences
GE53192	-1.66287	1.03353	0.106958	P	0.621536	0.0852038	P,A	HS2ST1	NM_012262	HS2ST1	DISCOVERY	Hs.169939	heparan sulfate 2-O-sulfotransferase 1	9653
GE59359	-1.66035	1.00201	0.0951541	P	0.603491	0.0851739	P,A	MEIS4	AK054814		DISCOVERY	Hs.356135	Meis1, myeloid ecotropic viral integration site 1 homolog 4 (mouse)	4213
GE507947	-1.6587	0.927872	0.159673	P	0.559397	0.0697899	P	ZPBP2	NM_198844	ZPBP2	DISCOVERY	Hs.367245	zona pellucida binding protein 2	124626
GE598229	-1.65853	0.999398	0.0794172	P	0.60258	0.0703419	P		BX115164		DISCOVERY	Hs.158951	BX115164 NCI_CGAP_Kid11 Homo sapiens cDNA clone IMAGp998L134991 ; IMAGE:2028444, mRNA sequence.
GE57847	-1.6584	0.987748	0.0810694	P	0.595603	0.0986685	P,A	AHSG	NM_001622	AHSG	DISCOVERY	Hs.324746	alpha-2-HS-glycoprotein	197
GE695328	-1.65797	1.00661	0.098244	P	0.607133	0.138653	P,A	MGC39571	AW665719		DISCOVERY	Hs.416763	hypothetical protein MGC39571	221241
GE82393	-1.65772	1.00829	0.0741985	P	0.608236	0.127934	P		NM_018507		DISCOVERY	Hs.93379		1975
GE84819	-1.65759	0.966045	0.0860092	P	0.582802	0.0838929	P,A	FDFT1	BQ695116		DISCOVERY	Hs.191435	farnesyl-diphosphate farnesyltransferase 1	2222
GE587834	-1.65737	0.908514	0.102034	P,M	0.548168	0.0967851	P,A		BX096609		DISCOVERY	Hs.175437	Transcribed sequence with moderate similarity to protein sp:P39191 (H.sapiens) ALU4_HUMAN Alu subfamily SB2 sequence contamination warning entry
GE59043	-1.65611	0.933144	0.128091	P	0.563456	0.0631155	P	RGS3	NM_017790	RGS3	DISCOVERY	Hs.82294	regulator of G-protein signalling 3	5998
GE743880	-1.65513	0.978926	0.101016	P	0.591451	0.090298	P		AI033119		DISCOVERY	Hs.368171	Transcribed sequences
GE79739	-1.65426	0.962842	0.132812	P	0.582039	0.112148	P	HSPB1	NM_001540	HSPB1	DISCOVERY	Hs.76067	heat shock 27kDa protein 1	3315
GE852102	-1.65338	0.969736	0.103419	P	0.586517	0.0729186	P,A		AW450544		DISCOVERY	Hs.220751	Transcribed sequences
GE553754	-1.65094	0.994991	0.134164	P	0.60268	0.076535	P		AK093797		DISCOVERY	Hs.366446	CDNA FLJ36478 fis, clone THYMU2017362
GE853238	-1.6486	0.965332	0.0995536	P	0.585546	0.0775085	P		CA309090		DISCOVERY	Hs.416983	UI-H-FT1-bie-a-10-0-UI.s1 NCI_CGAP_FT1 Homo sapiens cDNA clone UI-H-FT1-bie-a-10-0-UI 3', mRNA sequence.
GE83702	-1.64763	0.989177	0.0789506	P	0.600364	0.0750392	P	FSTL1	U06863	FSTL1	DISCOVERY	Hs.433622	follistatin-like 1	11167
GE718017	-1.64703	0.937501	0.11829	P	0.569208	0.100187	P,A		CA334969		DISCOVERY	Hs.408378	NISC_lt04a09.y1 COGENE 8.5 EPT Homo sapiens cDNA clone IMAGE:5605553 5', mRNA sequence.
GE509167	-1.64604	1.00605	0.107043	P,A	0.611195	0.123121	P,A		AI122555		DISCOVERY	Hs.417262	Transcribed sequence with weak similarity to protein sp:P39194 (H.sapiens) ALU7_HUMAN Alu subfamily SQ sequence contamination warning entry
GE62572	-1.64462	0.970995	0.10011	P,A	0.590406	0.125865	A	VIPR1	NM_004624	VIPR1	DISCOVERY	Hs.348500	vasoactive intestinal peptide receptor 1	7433
GE60534	-1.64334	1.02349	0.128465	P	0.622809	0.0672194	P	AMPD3	NM_000480	AMPD3	DISCOVERY	Hs.83918	adenosine monophosphate deaminase (isoform E)	272
GE81080	-1.64234	1.05334	0.127616	P	0.641362	0.104947	P,A	CPA2	NM_001869	CPA2	DISCOVERY	Hs.89717	carboxypeptidase A2 (pancreatic)	1358
GE55658	-1.64142	1.05925	0.107895	P	0.645323	0.0618958	P	E2-230K	F35263		DISCOVERY	Hs.16130	likely ortholog of mouse ubiquitin-conjugating enzyme E2-230K	63893
GE552841	-1.63964	1.06683	0.201764	P	0.650648	0.0784256	P	VANGL1	NM_138959	VANGL1	DISCOVERY	Hs.443615	vang-like 1 (van gogh, Drosophila)	81839
GE825088	-1.63957	0.968103	0.0840383	P	0.590462	0.0972784	P,A		R23877		DISCOVERY	Hs.144759	CDNA FLJ32438 fis, clone SKMUS2001402
GE571975	-1.63932	1.03367	0.114298	P	0.630546	0.0859305	P	LOC196549	NM_145293		DISCOVERY	Hs.352186	similar to hypothetical protein FLJ20897	196549
GE86520	-1.63613	0.929863	0.138741	P	0.56833	0.0659277	P	TIMM50	BM824026		DISCOVERY	Hs.355819	translocase of inner mitochondrial membrane 50 homolog (yeast)	92609
GE678135	-1.63513	0.924044	0.107582	P	0.565121	0.0676416	P	BBX	AF086031		DISCOVERY	Hs.35380	bobby sox homolog (Drosophila)	56987
GE581089	-1.63406	1.00667	0.100567	P	0.616058	0.0665276	P		AA446225		DISCOVERY	Hs.275417	Transcribed sequences
GE81238	-1.63341	0.986465	0.0756505	P	0.603929	0.0842082	P	SPN	NM_003123	SPN	DISCOVERY	Hs.461934	sialophorin (gpL115, leukosialin, CD43)	6693
GE80043	-1.63244	0.996568	0.171232	P	0.610477	0.0642117	P	LAMP3	NM_014398	LAMP3	DISCOVERY	Hs.10887	lysosomal-associated membrane protein 3	27074
GE87137	-1.63045	1.12361	0.164577	P	0.689138	0.0858349	P		BQ004706		DISCOVERY	Hs.196244	Transcribed sequences
GE758692	-1.63018	1.04062	0.0870049	P	0.638343	0.0770992	P		BG204203		DISCOVERY	Hs.146741	Transcribed sequences
GE676284	-1.62869	0.927509	0.143783	P	0.569483	0.0979592	P,A		AA804771		DISCOVERY	Hs.123239	ob98g05.s1 NCI_CGAP_GCB1 Homo sapiens cDNA clone IMAGE:1339448 3' similar to contains L1.t1 L1 repetitive element ;, mRNA sequence.
GE79260	-1.62755	1.031	0.120079	P	0.63347	0.094847	P	RAP1A	NM_002884	RAP1A	DISCOVERY	Hs.865	RAP1A, member of RAS oncogene family	5906
GE54500	-1.62601	1.06033	0.0873924	P	0.652108	0.0700136	P,A	SLC12A4	NM_005072	SLC12A4	DISCOVERY	Hs.10094	solute carrier family 12 (potassium/chloride transporters), member 4	6560
GE84281	-1.62371	1.03742	0.132521	P	0.638923	0.104518	P,A		AK023905		DISCOVERY	Hs.464988	CDNA FLJ13843 fis, clone THYRO1000796
GE82886	-1.623	1.1015	0.117308	P	0.67868	0.111118	P	KLIP1	NM_024629	MLF1IP	DISCOVERY	Hs.38178	KSHV latent nuclear antigen interacting protein 1	79682
GE489919	-1.62238	1.05342	0.106561	P	0.649304	0.101577	P,A	MGC20806	NM_144999	LRRC45	DISCOVERY	Hs.143774	hypothetical protein MGC20806	201255
GE60066	-1.62144	1.0391	0.126186	P	0.640854	0.102823	P,A	PPP1CB	NM_002709	PPP1CB	DISCOVERY	Hs.21537	protein phosphatase 1, catalytic subunit, beta isoform	5500
GE88021	-1.62035	0.938144	0.123434	P,M	0.578977	0.0952408	P,A	FBXO16	NM_172366	FBXO16	DISCOVERY	Hs.511876	F-box only protein 16	157574
GE87611	-1.61984	1.08224	0.111922	P	0.668118	0.0680937	P		CD692220		DISCOVERY	Hs.525719	Transcribed sequence with weak similarity to protein ref:NP_071432.1 (H.sapiens) MAGEF1 protein [Homo sapiens]
GE88174	-1.61977	0.985394	0.0693031	P	0.608353	0.0726531	P	TRF4-2	BP428534		DISCOVERY	Hs.294030	topoisomerase-related function protein 4-2	64282
GE787589	-1.61938	0.974803	0.0966184	P	0.601959	0.089027	P,A		AK092375		DISCOVERY	Hs.402352	CDNA FLJ35056 fis, clone OCBBF2018581	283583
GE53521	-1.61866	0.999888	0.134131	P	0.617725	0.0746403	P	KIAA0819	BG757338		DISCOVERY	Hs.360864	KIAA0819 protein	23289
GE679053	-1.61661	1.01575	0.0960614	P,A	0.628323	0.113013	P,A		AI809931		DISCOVERY	Hs.270593	Transcribed sequences
GE577084	-1.61209	0.957992	0.101319	P	0.594256	0.0696766	P		BE791824		DISCOVERY	Hs.299540	Transcribed sequence with weak similarity to protein ref:NP_060312.1 (H.sapiens) hypothetical protein FLJ20489 [Homo sapiens]
GE714590	-1.6111	0.952916	0.101849	P	0.591468	0.0802897	P		AI247365		DISCOVERY	Hs.128548	Transcribed sequences
GE834804	-1.6098	1.01384	0.0880153	P	0.629791	0.116122	P,A		AW016256		DISCOVERY	Hs.494465	Transcribed sequences
GE87565	-1.60759	1.00681	0.0922145	P	0.626286	0.114706	P,A		AA325722		DISCOVERY	Hs.302669	Transcribed sequence with moderate similarity to protein ref:NP_060312.1 (H.sapiens) hypothetical protein FLJ20489 [Homo sapiens]
GE57910	-1.60633	1.03938	0.104802	P	0.64705	0.0693269	P	FUCA1	NM_000147	FUCA1	DISCOVERY	Hs.576	fucosidase, alpha-L- 1, tissue	2517
GE56180	-1.60622	1.01795	0.0810783	P	0.633753	0.0850715	P	FLJ14431	NM_032783		DISCOVERY	Hs.71616	hypothetical protein FLJ14431	84869
GE58392	-1.60542	1.15303	0.211637	P	0.718212	0.0875901	P,A	CD28	NM_006139	CD28	DISCOVERY	Hs.1987	CD28 antigen (Tp44)	940
GE81539	-1.60502	1.06055	0.136747	P	0.660771	0.1263	P,A	EVI5	NM_005665		DISCOVERY	Hs.387251	ecotropic viral integration site 5	7813
GE52985	-1.60321	1.01264	0.0992696	P	0.631631	0.108683	P,A	SLC25A20	AA938220		DISCOVERY	Hs.13845	solute carrier family 25 (carnitine/acylcarnitine translocase), member 20	788
GE836273	-1.60269	1.04898	0.0963113	P	0.65451	0.0880432	P,A	ZNF289	BF939328		DISCOVERY	Hs.436204	zinc finger protein 289, ID1 regulated	84364
GE694772	-1.60227	0.954709	0.118499	P	0.595847	0.108443	P,A		AA524838		DISCOVERY		ni51h01.s1 NCI_CGAP_Ov2 Homo sapiens cDNA clone IMAGE:980401 similar to contains Alu repetitive element;contains element MER22 repetitive element ;, mRNA sequence.
GE681794	-1.60186	0.978467	0.069491	P	0.610832	0.0613886	P		BX101410		DISCOVERY	Hs.124156	Transcribed sequences
GE545275	-1.6011	0.985167	0.0893525	P	0.615305	0.12032	P,A	RNF152	NM_173557	RNF152	DISCOVERY	Hs.243623	ring finger protein 152	220441
GE819180	-1.59673	0.970294	0.103159	P	0.607675	0.0923947	P,A		BQ189002		DISCOVERY	Hs.133206	Transcribed sequences
GE685912	-1.59597	1.00482	0.0722484	P,M	0.629595	0.0620714	P		AA504323		DISCOVERY	Hs.105728	Transcribed sequences
GE86947	-1.59597	0.89706	0.135331	P	0.562079	0.0624266	P	DC-UbP	BG939295		DISCOVERY	Hs.179852	dendritic cell-derived ubiquitin-like protein	92181
GE53733	-1.59569	1.0337	0.117591	P,A	0.647808	0.123555	P,A	KIAA1078	AL110158	CAMSAP1L1	DISCOVERY	Hs.23585	KIAA1078 protein	23271
GE81009	-1.5931	0.93875	0.112045	P	0.589258	0.109764	P	CTSZ	NM_001336	CTSZ	DISCOVERY	Hs.252549	cathepsin Z	1522
GE478057	-1.59204	1.00335	0.102608	P,A	0.630229	0.124784	P,A		AI201812		DISCOVERY	Hs.148587	qi42c12.x1 NCI_CGAP_Brn25 Homo sapiens cDNA clone IMAGE:1859158 3', mRNA sequence.
GE551146	-1.59195	0.918624	0.116763	P,A	0.577042	0.107922	A		AI825341		DISCOVERY	Hs.211129	Transcribed sequences
GE510429	-1.59051	1.00916	0.0968756	P	0.634489	0.128685	P,A		BM678683		DISCOVERY	Hs.128434	ELISC-1 mRNA, partial cds
GE787627	-1.59037	1.07986	0.102991	P	0.679	0.0706687	P		AW363231		DISCOVERY	Hs.153270	Transcribed sequences
GE829134	-1.58939	0.985917	0.080185	P	0.620312	0.0831564	P,M		AW449217		DISCOVERY	Hs.516714	Transcribed sequence
GE56086	-1.58897	1.0034	0.11718	P	0.631479	0.0790796	P,A	LOC90529	BI828801		DISCOVERY	Hs.405497	hypothetical protein LOC90529	90529
GE836162	-1.58865	0.985062	0.0713794	P	0.620063	0.113177	P,A	COTL1	AW016689		DISCOVERY	Hs.289092	coactosin-like 1 (Dictyostelium)	23406
GE514554	-1.58419	0.992738	0.0805158	P	0.626653	0.0825437	P,A		AI990977		DISCOVERY	Hs.233308	Transcribed sequences
GE54862	-1.58081	0.947476	0.13972	P,A	0.59936	0.087312	A		BC027906		DISCOVERY	Hs.511216	Clone 25248 mRNA sequence
GE742960	-1.57709	0.923582	0.133013	P	0.585624	0.0763632	P		CB048668		DISCOVERY	Hs.435268	NISC_gj06b09.x1 NCI_CGAP_Pr28 Homo sapiens cDNA clone IMAGE:3270857 3', mRNA sequence.
GE685101	-1.57691	1.01057	0.0840248	P	0.640855	0.0694273	P		AI990036		DISCOVERY	Hs.370934	Transcribed sequences
GE741955	-1.5764	1.02013	0.10747	P	0.647127	0.126408	P,A		AL137403		DISCOVERY	Hs.429565	MRNA; cDNA DKFZp434L092 (from clone DKFZp434L092)
GE53370	-1.57476	1.03771	0.0818975	P	0.658964	0.0896394	P	G3BP2	NM_012297		DISCOVERY	Hs.303676	isoform a is encoded by transcript variant 2; go_component: cytoplasm [goid 0005737] [evidence NAS] [pmid 10969074]; go_component: nucleus [goid 0005634] [evidence IEA]; go_function: protein transporter activity [goid 0008565] [evidence IEA]; go_function: RNA binding [goid 0003723] [evidence NAS]; go_function: receptor signaling complex scaffold activity [goid 0030159] [evidence NAS] [pmid 109690…	9908
GE784188	-1.57474	0.951467	0.114964	P,A	0.604208	0.0952549	P,A		BF435097		DISCOVERY	Hs.118526	Transcribed sequences
GE55716	-1.57444	0.900059	0.149158	P	0.571671	0.0652173	P	FLJ11305	NM_018386		DISCOVERY	Hs.7049	hypothetical protein FLJ11305	55795
GE83666	-1.57431	0.93987	0.0930238	P	0.597003	0.0624743	P	WDR34	NM_052844	WDR34	DISCOVERY	Hs.163502	WD repeat domain 34	89891
GE716256	-1.57364	0.911286	0.131971	P	0.579096	0.0720117	P		BX097608		DISCOVERY	Hs.177291	BX097608 Soares fetal liver spleen 1NFLS Homo sapiens cDNA clone IMAGp998I20372 ; IMAGE:195547, mRNA sequence.
GE587876	-1.57293	1.06618	0.111625	P	0.677826	0.085557	P,A		AK021556		DISCOVERY	Hs.145444	CDNA FLJ11494 fis, clone HEMBA1001942
GE653547	-1.57246	1.02239	0.0695413	P	0.650185	0.064721	P		AI701555		DISCOVERY	Hs.202562	Transcribed sequences
GE762497	-1.57232	0.944995	0.0994863	P	0.601019	0.116889	P,A	PLXNA4	AB046770		DISCOVERY	Hs.169129	plexin A4	57671
GE88527	-1.57126	0.997425	0.0945083	P	0.634795	0.112985	P	IMP4	BI046062		DISCOVERY	Hs.91579	U3 snoRNP protein 4 homolog	92856
GE54058	-1.57043	1.03358	0.101875	P	0.658147	0.0961195	P	MAPK13	NM_002754	MAPK13	DISCOVERY	Hs.178695	mitogen-activated protein kinase 13	5603
GE755091	-1.57026	0.989082	0.108957	P	0.629886	0.0581296	P		BF940214		DISCOVERY	Hs.303795	Transcribed sequences
GE693145	-1.5684	1.01703	0.079953	P	0.64845	0.0944803	P		AI732808		DISCOVERY	Hs.136472	Transcribed sequences
GE55627	-1.56827	0.959444	0.09741	P	0.611784	0.0970908	P,A	LOC90624	NM_181705		DISCOVERY	Hs.115467	hypothetical protein LOC90624	90624
GE563154	-1.56807	0.969128	0.0836491	P	0.618039	0.0740967	P		CA449057		DISCOVERY	Hs.201075	Transcribed sequences
GE501149	-1.56796	1.07374	0.137027	P	0.684797	0.0868651	P	COL27A1	BC007696	COL27A1	DISCOVERY	Hs.59892	collagen, type XXVII, alpha 1	85301
GE558024	-1.56735	0.971125	0.0869222	P	0.619599	0.099792	P,A	C20orf51	NM_022099	C20orf51	DISCOVERY	Hs.187773	chromosome 20 open reading frame 51	63930
GE491088	-1.56682	0.979463	0.0737204	P	0.62513	0.0682231	P		AA282761		DISCOVERY	Hs.159260	zs91a12.s1 NCI_CGAP_GCB1 Homo sapiens cDNA clone IMAGE:704830 3', mRNA sequence.
GE58083	-1.56652	0.962033	0.0807124	P	0.614121	0.0754015	P	RPS7	M77233	RPS7	DISCOVERY	Hs.444012	ribosomal protein S7	255173
GE766321	-1.56537	1.05861	0.121524	P	0.676265	0.062597	P		BX453126		DISCOVERY		BX453126 Homo sapiens FETAL BRAIN Homo sapiens cDNA clone CS0DF015YM10 3-PRIME, mRNA sequence.
GE55917	-1.56301	0.990659	0.0809815	P	0.633816	0.0753474	P,M	ANKH	NM_054027	ANKH	DISCOVERY	Hs.156727	ankylosis, progressive homolog (mouse)	56172
GE53018	-1.56285	0.928109	0.120588	P	0.593858	0.0900923	P	APS	NM_020979		DISCOVERY	Hs.371366	adaptor protein with pleckstrin homology and src homology 2 domains	10603
GE87569	-1.56098	0.97972	0.141773	P	0.62763	0.0778298	P		CD678876		DISCOVERY	Hs.115920	Similar to coenzyme A diphosphatase (LOC388299), mRNA	374747
GE56828	-1.56068	0.99157	0.0962789	P	0.635345	0.0922645	P,A		AL157466		DISCOVERY	Hs.162751	MRNA; cDNA DKFZp761E2423 (from clone DKFZp761E2423)
GE580634	-1.55826	1.05306	0.121612	P	0.675797	0.0729792	P,A		AI741420		DISCOVERY	Hs.176176	Transcribed sequences
GE82706	-1.5581	1.00323	0.0785279	P	0.643881	0.0699893	P	C14orf135	NM_022495	C14orf135	DISCOVERY	Hs.413671	chromosome 14 open reading frame 135	64430
GE82218	-1.55776	1.02822	0.100764	P	0.660064	0.1271	P,A	FLJ20315	NM_017763	RNF43	DISCOVERY	Hs.18457	hypothetical protein FLJ20315	54894
GE634055	-1.55528	0.991101	0.0795543	P	0.637249	0.0607111	P		BC029438		DISCOVERY	Hs.454779	Similar to Stromal cell derived factor receptor 2 (LOC391059), mRNA	376622
GE560662	-1.5551	0.991859	0.103779	P	0.63781	0.114875	P,A	MGC2654	AK092846		DISCOVERY	Hs.306380	hypothetical protein MGC2654	79091
GE53592	-1.55336	1.16641	0.182584	P	0.750898	0.100297	P,A	NEUROD2	NM_006160	NEUROD2	DISCOVERY	Hs.322431	neurogenic differentiation 2	4761
GE58026	-1.55266	1.00307	0.13885	P	0.646033	0.0731945	P	RPA1	NM_002945	RPA1	DISCOVERY	Hs.84318	replication protein A1, 70kDa	6117
GE57677	-1.55251	0.98942	0.0908458	P	0.637304	0.113631	P,A	AVPR2	NM_000054	AVPR2	DISCOVERY	Hs.2524	arginine vasopressin receptor 2 (nephrogenic diabetes insipidus)	554
GE901027	-1.55211	1.05129	0.0999204	P	0.677328	0.103911	P,A		AI820955		DISCOVERY	Hs.427229	Transcribed sequences
GE788423	-1.55088	1.00755	0.067868	P	0.649664	0.0902038	P	MGC24665	NM_152308		DISCOVERY	Hs.347524	hypothetical protein MGC24665	116028
GE562870	-1.54753	1.00919	0.0685903	P	0.652128	0.0722287	P		AA725883		DISCOVERY	Hs.366714	Transcribed sequence with strong similarity to protein sp:P20073 (H.sapiens) ANX7_HUMAN Annexin A7
GE473971	-1.54544	0.949117	0.100496	P	0.614139	0.0825219	P,M		BQ186079		DISCOVERY	Hs.211167	UI-E-EJ1-ajn-m-17-0-UI.r1 UI-E-EJ1 Homo sapiens cDNA clone UI-E-EJ1-ajn-m-17-0-UI 5', mRNA sequence.
GE62563	-1.54518	0.986627	0.0851931	P	0.638518	0.11981	P,A	CKLFSF6	AW579301		DISCOVERY	Hs.380627	chemokine-like factor super family 6	54918
GE62335	-1.54505	0.94114	0.137693	P,A	0.609132	0.0869213	A	ADAM19	NM_023038	ADAM19	DISCOVERY	Hs.289368	a disintegrin and metalloproteinase domain 19 (meltrin beta)	8728
GE898139	-1.54489	1.02573	0.103214	P	0.663947	0.10235	A		AI284467		DISCOVERY		qu82a03.x1 NCI_CGAP_Eso2 Homo sapiens cDNA clone IMAGE:1978540 3' similar to contains Alu repetitive element;, mRNA sequence.
GE735050	-1.54465	0.919312	0.0965059	P	0.595158	0.0759896	P		BX095811		DISCOVERY	Hs.147369	Transcribed sequences
GE538561	-1.54412	0.941411	0.0898381	P	0.609674	0.0679625	P		BX119430		DISCOVERY	Hs.162050	Transcribed sequences
GE62620	-1.54345	1.02277	0.10571	P	0.662654	0.067877	P	ZNF403	NM_024835	ZNF403	DISCOVERY	Hs.149055	zinc finger protein 403	79893
GE867862	-1.54307	0.943815	0.102134	P	0.61165	0.0749345	P,A		BQ000708		DISCOVERY	Hs.441943	UI-H-DP0-avu-p-02-0-UI.s1 NCI_CGAP_Fs1 Homo sapiens cDNA clone IMAGE:5884657 3', mRNA sequence.
GE897562	-1.54234	1.05404	0.100482	P	0.6834	0.112944	P,A	ADAMTS16	NM_139056	ADAMTS16	DISCOVERY	Hs.352628	a disintegrin-like and metalloprotease (reprolysin type) with thrombospondin type 1 motif, 16	170690
GE902669	-1.54227	0.874439	0.134777	P	0.566983	0.0742461	P,A		BC033162		DISCOVERY	Hs.297340	Hypothetical gene supported by BC033162 (LOC388129), mRNA
GE82382	-1.54207	1.01146	0.0672885	P	0.655914	0.0785327	P	MDS032	NM_018467		DISCOVERY	Hs.16187	uncharacterized hematopoietic stem/progenitor cells protein MDS032	55850
GE85851	-1.54048	0.930968	0.104949	P	0.604335	0.0879978	P		AV654547		DISCOVERY		AV654547 GLC Homo sapiens cDNA clone GLCDXA02 3', mRNA sequence.
GE904308	-1.54035	0.957496	0.138784	P	0.621609	0.0808844	P		CD697277		DISCOVERY	Hs.415983	CDNA FLJ43461 fis, clone OCBBF2035885
GE55073	-1.53953	1.0688	0.107298	P	0.694233	0.0817639	P	MGC10204	AI382709		DISCOVERY	Hs.355398	hypothetical protein MGC10204	126133
GE724865	-1.53884	0.946039	0.0972465	P	0.614773	0.0585588	P		AA992205		DISCOVERY	Hs.229265	ot80f06.s1 Soares_total_fetus_Nb2HF8_9w Homo sapiens cDNA clone IMAGE:1623107 3' similar to contains element MSR1 repetitive element ;, mRNA sequence.
GE764388	-1.53764	0.915557	0.106434	P	0.595428	0.0687984	P		BX092272		DISCOVERY	Hs.187898	Transcribed sequences
GE519300	-1.5375	1.05227	0.115336	P	0.684402	0.086448	P		AK098579		DISCOVERY	Hs.449288	CDNA FLJ25713 fis, clone TST05089
GE875071	-1.53701	1.02926	0.105204	P,A	0.669651	0.104268	P,A		BG389930		DISCOVERY	Hs.443243	602415479F1 NIH_MGC_92 Homo sapiens cDNA clone IMAGE:4524090 5', mRNA sequence.
GE491497	-1.5359	0.989502	0.0844427	P	0.64425	0.0887105	P		AI004895		DISCOVERY	Hs.130600	Transcribed sequences
GE61080	-1.53378	1.0391	0.107231	P	0.677476	0.0748165	P	DJ79P11.1	NM_032621	BEX2	DISCOVERY	Hs.398989	X-linked protein	84707
GE760601	-1.53367	0.995577	0.0917906	P	0.649148	0.081498	P		CA778274		DISCOVERY	Hs.372561	Transcribed sequences
GE52992	-1.53294	1.01828	0.078487	P	0.664264	0.120396	P	DKFZP564G092	AW103346		DISCOVERY	Hs.96867	DKFZP564G092 protein	26091
GE488350	-1.53288	0.941788	0.106612	P,A	0.61439	0.103513	P,A		AI690128		DISCOVERY	Hs.201537	Transcribed sequences
GE566471	-1.53265	0.955908	0.104188	P,A	0.623695	0.10103	P,A	LOC150368	AI056233		DISCOVERY	Hs.25614	hypothetical protein LOC150368	150368
GE831818	-1.53254	0.99174	0.165251	P	0.647123	0.0686599	P		BE966886		DISCOVERY		601660903R1 NIH_MGC_72 Homo sapiens cDNA clone IMAGE:3915648 3', mRNA sequence.
GE871799	-1.53239	0.987318	0.0987094	P	0.644298	0.0972613	P,A	CDC5L	BF240486		DISCOVERY	Hs.443753	CDC5 cell division cycle 5-like (S. pombe)	988
GE672717	-1.53011	0.993089	0.098862	P,A	0.649029	0.112935	A		AA446621		DISCOVERY	Hs.99075	Transcribed sequences
GE61449	-1.52954	0.922894	0.0979554	P	0.60338	0.097249	P	ATPIF1	NM_016311	ATPIF1	DISCOVERY	Hs.241336	ATPase inhibitory factor 1	93974
GE763048	-1.52851	0.974444	0.102256	P	0.637511	0.106475	P		XM_299962		DISCOVERY
GE755665	-1.52658	0.992388	0.0870377	P	0.650071	0.0633409	P		BF475404		DISCOVERY	Hs.300765	nac44a08.x1 Lupski_sciatic_nerve Homo sapiens cDNA clone IMAGE:3395991 3' similar to contains Alu repetitive element;contains element MER40 repetitive element ;, mRNA sequence.
GE550548	-1.52656	0.90856	0.121044	P	0.595169	0.0668087	P,A		BF210751		DISCOVERY	Hs.519450	Transcribed sequence with strong similarity to protein pir:A32915 (H.sapiens) A32915 nucleophosmin - human
GE56174	-1.52648	0.990169	0.0930648	P	0.64866	0.106638	P,A	FLJ23263	AI637583		DISCOVERY	Hs.288716	hypothetical protein FLJ23263	80185
GE53719	-1.52541	1.16963	0.172372	P	0.766768	0.082222	P,A	DOCK9	NM_015296	DOCK9	DISCOVERY	Hs.362177	dedicator of cytokinesis 9	23348
GE557185	-1.52476	1.03829	0.0942846	P	0.68095	0.0855391	P,M		BC033330		DISCOVERY	Hs.400601	Clone IMAGE:4838711, mRNA
GE61827	-1.52381	0.994644	0.124668	P	0.652733	0.0855356	P	IMMP2L	NM_032549	IMMP2L	DISCOVERY	Hs.89576	IMP2 inner mitochondrial membrane protease-like (S. cerevisiae)	83943
GE54633	-1.52317	1.01324	0.134727	P	0.665222	0.0782036	P,A	USP46	NM_022832	USP46	DISCOVERY	Hs.109268	ubiquitin specific protease 46	64854
GE864978	-1.52198	0.957328	0.0758579	P	0.629004	0.062577	P		AW451280		DISCOVERY		UI-H-BI3-alh-e-05-0-UI.s1 NCI_CGAP_Sub5 Homo sapiens cDNA clone IMAGE:2736849 3', mRNA sequence.
GE544920	-1.51947	0.955906	0.091572	P	0.629103	0.0957574	P,A	LOC89231	AK026768		DISCOVERY	Hs.487918	LOC89231	89231
GE604627	-1.5188	0.98673	0.096078	P	0.649676	0.0694147	P		AW631301		DISCOVERY	Hs.278168	Transcribed sequences
GE84136	-1.51638	1.01841	0.073	P	0.671609	0.065583	P		BG058043		DISCOVERY	Hs.475747	Transcribed sequence with moderate similarity to protein ref:NP_057059.1 (H.sapiens) neuronal cell death-related protein [Homo sapiens]
GE777982	-1.51604	1.00049	0.0793923	P	0.659936	0.0791266	P,A		N23599		DISCOVERY	Hs.43396	Transcribed sequences
GE56033	-1.51523	0.925954	0.114903	P	0.6111	0.0922504	P	IAN4L1	NM_018384	GIMAP5	DISCOVERY	Hs.412331	immune associated nucleotide 4 like 1 (mouse)	55340
GE789881	-1.5147	0.987282	0.0792227	P	0.651799	0.0674059	P		BE468138		DISCOVERY	Hs.282143	Transcribed sequences
GE763660	-1.51379	0.974716	0.0799312	P	0.64389	0.090863	P,A		BG924540		DISCOVERY	Hs.159225	Full length insert cDNA clone ZC24E10
GE84428	-1.51313	1.04875	0.101108	P	0.693098	0.105396	P,A	C3; ASP	J04763	C3	DISCOVERY		Homo sapiens complement component 3 (C3) gene, exons 1-30.	718
GE692030	-1.51299	1.03467	0.0774842	P	0.683855	0.0598867	P		AK025037		DISCOVERY	Hs.287660	CDNA: FLJ21384 fis, clone COL03354
GE87970	-1.51251	0.926821	0.108589	P	0.612769	0.0666778	P	MGC61550	NM_182616	C15orf38	DISCOVERY	Hs.6734	hypothetical protein MGC61550	348110
GE87971	-1.51187	1.03588	0.0740049	P	0.685166	0.0746428	P		BU728854		DISCOVERY	Hs.505476	UI-E-CQ1-aev-d-02-0-UI.s1 UI-E-CQ1 Homo sapiens cDNA clone UI-E-CQ1-aev-d-02-0-UI 3', mRNA sequence.
GE851593	-1.51114	0.971188	0.105643	P	0.642685	0.0957557	P,A		AK129699		DISCOVERY	Hs.193767	CDNA FLJ26188 fis, clone ADG04821
GE86022	-1.51041	1.05988	0.111645	P	0.701717	0.0681017	P	RAP1A	AU126086		DISCOVERY	Hs.865	RAP1A, member of RAS oncogene family	5906
GE490437	-1.50959	0.996921	0.0680482	P	0.660392	0.114922	P	MGC2198	AI720244		DISCOVERY	Hs.424552	hypothetical protein MGC2198	51491
GE834684	-1.50951	1.01222	0.09505	P	0.670565	0.0910693	P,A		AW452348		DISCOVERY	Hs.207426	Transcribed sequences
GE742283	-1.50862	1.08451	0.127125	P	0.718875	0.0921687	P,A	TRIM50B	AK126632		DISCOVERY	Hs.511015	tripartite motif-containing 50B	375593
GE83642	-1.50821	0.974045	0.0963043	P	0.645826	0.0801714	P,A	MGC13138	NM_033410		DISCOVERY	Hs.132227	hypothetical protein MGC13138	92595
GE86033	-1.50653	1.01651	0.0807696	P	0.674736	0.0785736	P	DNAJC3	CB955680		DISCOVERY	Hs.6019	DnaJ (Hsp40) homolog, subfamily C, member 3	5611
GE53652	-1.50629	0.98967	0.0976366	P	0.657026	0.0952372	P	KIAA1010	NM_015221	DNMBP	DISCOVERY	Hs.429994	scaffold protein TUBA	23268
GE813257	-1.50627	1.02727	0.105113	P,A	0.681996	0.115862	P,A	RYR1	AI660486		DISCOVERY	Hs.195101	ryanodine receptor 1 (skeletal)	6261
GE543903	-1.50601	1.01732	0.100243	P,A	0.675507	0.106347	P,A		BC021677		DISCOVERY	Hs.211626	Clone IMAGE:4045663, mRNA
GE572673	-1.50541	0.988648	0.0814869	P	0.656731	0.0650335	P	MGC34728	NM_152533	C3orf22	DISCOVERY	Hs.178210	hypothetical protein MGC34728	152065
GE80689	-1.50487	0.972615	0.133186	P	0.646311	0.0678734	P	GDF2	NM_016204	GDF2	DISCOVERY	Hs.279463	growth differentiation factor 2	2658
GE555768	-1.50427	0.951486	0.0902482	P	0.632522	0.0724734	P		Z43341		DISCOVERY	Hs.27373	Clone IMAGE:4816940, mRNA
GE85845	-1.50204	0.990764	0.0758655	P	0.65961	0.076537	P,M	RPL7	BG758334		DISCOVERY	Hs.421257	ribosomal protein L7	6129
GE81108	1.50008	0.949115	0.0955859	P	1.42375	0.224072	P,M	GBP1	NM_002053	GBP1	DISCOVERY	Hs.62661	guanylate binding protein 1, interferon-inducible, 67kDa	2633
GE55174	1.50019	0.895953	0.123032	P	1.3441	0.106211	P	CRTAP	NM_006371	CRTAP	DISCOVERY	Hs.511747	cartilage associated protein	10491
GE862897	1.5015	0.916156	0.124983	P,A	1.37561	0.113071	P		AW135849		DISCOVERY	Hs.146250	Transcribed sequences
GE835698	1.5018	1.10506	0.149161	P,M	1.65957	0.144043	P		BM999450		DISCOVERY	Hs.117097	Transcribed sequences
GE58142	1.50243	0.935734	0.120763	P	1.40588	0.158852	P	CCND3	NM_001760	CCND3	DISCOVERY	Hs.83173	cyclin D3	896
GE521522	1.50414	0.977114	0.124046	P	1.46972	0.155375	P		AW439730		DISCOVERY	Hs.161292	Transcribed sequences
GE58577	1.50617	0.97168	0.0829364	P	1.46351	0.111873	P		AA181662		DISCOVERY	Hs.513334	Transcribed sequence with weak similarity to protein ref:NP_055131.1 (H.sapiens) calcium-regulated heat-stable protein
GE79479	1.50761	0.963604	0.094264	P	1.45274	0.180354	P	ARID5A	M62324	ARID5A	DISCOVERY	Hs.920	AT rich interactive domain 5A (MRF1-like)	10865
GE63078	1.50853	1.0431	0.138889	P	1.57355	0.108738	P	KLHL5	BG572732		DISCOVERY	Hs.272251	kelch-like 5 (Drosophila)	51088
GE902329	1.50962	1.14031	0.17412	P	1.72144	0.114557	P		AW005530		DISCOVERY	Hs.189402	Similar to RIKEN cDNA 2210009G21 (LOC128710), mRNA	128710
GE83209	1.51177	0.946843	0.0842137	P	1.43141	0.168417	P	BA108L7.2	NM_030971	SFXN3	DISCOVERY	Hs.283844	similar to rat tricarboxylate carrier-like protein	81855
GE57266	1.51433	0.878759	0.133979	P,A	1.33073	0.155713	P,A	REGL	NM_006508		DISCOVERY	Hs.3191	regenerating islet-derived-like, pancreatic stone protein-like, pancreatic thread protein-like (rat)	5969
GE892889	1.51472	1.00272	0.0827799	P	1.51884	0.106019	P		BU734113		DISCOVERY	Hs.495916	Transcribed sequences
GE54300	1.51836	0.990715	0.105198	P	1.50427	0.172392	P	CLPTM1	NM_001294	CLPTM1	DISCOVERY	Hs.444441	cleft lip and palate associated transmembrane protein 1	1209
GE62318	1.51849	1.05334	0.0912742	P,M	1.5995	0.182835	P	IGSF8	NM_052868	IGSF8	DISCOVERY	Hs.332012	immunoglobulin superfamily, member 8	93185
GE62270	1.51999	0.938489	0.134578	P	1.42649	0.126114	P	CHST11	NM_018413	CHST11	DISCOVERY	Hs.433059	carbohydrate (chondroitin 4) sulfotransferase 11	50515
GE79532	1.52298	1.09508	0.129444	P	1.66779	0.189538	P	AGER	NM_001136	AGER	DISCOVERY	Hs.184	advanced glycosylation end product-specific receptor	177
GE707936	1.52439	0.985673	0.0766584	P	1.50255	0.275488	P		AI242381		DISCOVERY	Hs.47282	Transcribed sequences
GE84646	1.52976	1.02049	0.103285	P,A	1.56111	0.0880317	P		AA877240		DISCOVERY		ob15h08.s1 NCI_CGAP_Kid3 Homo sapiens cDNA clone IMAGE:1323807 3', mRNA sequence.
GE58901	1.53143	1.01842	0.100969	P	1.55963	0.116919	P	LIMS1	NM_004987	LIMS1	DISCOVERY	Hs.112378	LIM and senescent cell antigen-like domains 1	3987
GE88656	1.53145	1.18053	0.165992	P	1.80792	0.217051	P	MSL3L1	NM_006800	MSL3L1	DISCOVERY	Hs.371233	male-specific lethal 3-like 1 (Drosophila)	10943
GE880513	1.53286	1.13199	0.160455	P	1.73519	0.226161	P		AI860938		DISCOVERY	Hs.155635	Transcribed sequence with moderate similarity to protein ref:NP_055224.1 (H.sapiens) PCAF associated factor 65 beta [Homo sapiens]	342616
GE88470	1.53366	0.932727	0.0951781	P	1.43048	0.124697	P	GBP3	NM_018284	GBP3	DISCOVERY	Hs.92287	guanylate binding protein 3	2635
GE59770	1.53412	1.00785	0.133284	P	1.54615	0.137622	P	FES	NM_002005	FES	DISCOVERY	Hs.7636	feline sarcoma oncogene	2242
GE56387	1.53471	1.0258	0.0784353	P	1.57431	0.175805	P	SBF1	NM_002972	SBF1	DISCOVERY	Hs.112049	SET binding factor 1	6305
GE55660	1.53488	0.962159	0.103034	P	1.4768	0.143548	P	LOC286272	AK000939		DISCOVERY	Hs.494047	CDNA FLJ10077 fis, clone HEMBA1001864	286272
GE54482	1.54131	0.87061	0.146936	P,A	1.34188	0.103817	P	MYOZ3	NM_133371	MYOZ3	DISCOVERY	Hs.91626	myozenin 3	91977
GE529248	1.54137	1.0452	0.0847652	P	1.61104	0.182847	P	SNX22	NM_024798	SNX22	DISCOVERY	Hs.157607	sorting nexin 22	79856
GE59344	1.54219	0.893167	0.11284	P	1.37743	0.0930357	P	LY6E	NM_002346	LY6E	DISCOVERY	Hs.77667	lymphocyte antigen 6 complex, locus E	4061
GE60240	1.54368	1.17888	0.18183	P	1.81981	0.227883	P	RIT1	NM_006912	RIT1	DISCOVERY	Hs.446472	Ras-like without CAAX 1	6016
GE83879	1.54374	0.934045	0.107502	P	1.44192	0.157024	P	CXXC5	BG686690		DISCOVERY	Hs.356509	CXXC finger 5	51523
GE883704	1.54545	0.98877	0.166095	P	1.52809	0.147692	P		BF526072		DISCOVERY	Hs.156044	Transcribed sequences
GE83335	1.54724	1.03561	0.138136	P	1.60233	0.227158	P	NOD27	BF365509		DISCOVERY	Hs.377097	nucleotide-binding oligomerization domains 27	84166
GE61537	1.54881	1.01035	0.0827057	P	1.56484	0.212988	P	GLCE	N41364		DISCOVERY	Hs.183006	glucuronyl C5-epimerase	26035
GE802337	1.54917	1.05581	0.0891355	P	1.63563	0.182332	P	DKFZp667E0512	AL713660		DISCOVERY	Hs.432998	hypothetical protein DKFZp667E0512	202025
GE674951	1.55161	1.01346	0.138826	P	1.5725	0.0947748	P		AA176225		DISCOVERY	Hs.270282	Transcribed sequence with weak similarity to protein sp:P39188 (H.sapiens) ALU1_HUMAN Alu subfamily J sequence contamination warning entry
GE61570	1.55362	0.968069	0.0758063	P	1.50401	0.158758	P	PPP2R4	NM_021131	PPP2R4	DISCOVERY	Hs.400740	protein phosphatase 2A, regulatory subunit B' (PR 53)	5524
GE82242	1.55403	1.00009	0.0704817	P	1.55416	0.135057	P	HCFC1R1	NM_017885	HCFC1R1	DISCOVERY	Hs.423103	host cell factor C1 regulator 1 (XPO1 dependant)	54985
GE87366	1.5562	1.02928	0.145566	P	1.60177	0.167843	P	FLJ11588	NM_024603	C1orf165	DISCOVERY	Hs.144875	hypothetical protein FLJ11588	79656
GE59543	1.55756	1.13838	0.173318	P	1.7731	0.178478	P	HIST1H2AC	AA036997		DISCOVERY	Hs.28777	histone 1, H2ac	8334
GE731199	1.5585	1.0263	0.133854	P	1.59949	0.171919	P		BC041933		DISCOVERY	Hs.162408	Clone IMAGE:5300703, mRNA
GE80988	1.56013	1.04797	0.124683	P	1.63497	0.178074	P	ANXA11	NM_001157	ANXA11	DISCOVERY	Hs.75510	annexin A11	311
GE87425	1.56313	1.07902	0.13133	P	1.68665	0.15627	P	PTER	NM_030664	PTER	DISCOVERY	Hs.397381	phosphotriesterase related	9317
GE55336	1.56449	1.01977	0.0931059	P	1.59543	0.171585	P	CNNM3	NM_017623	CNNM3	DISCOVERY	Hs.414042	cyclin M3	26505
GE58123	1.56473	0.99155	0.0768027	P	1.5515	0.211574	P	FAM16AX	NM_012080	HDHD1A	DISCOVERY	Hs.432580	family with sequence similarity 16, member A, X-linked	8226
GE55912	1.56989	1.07002	0.107519	P	1.67981	0.173582	P	CXXC5	NM_016463	CXXC5	DISCOVERY	Hs.356509	CXXC finger 5	51523
GE53583	1.57004	1.14524	0.170284	P	1.79808	0.0941716	P	FLJ32642	BF885801		DISCOVERY	Hs.309697	hepatocellular carcinoma related protein 1	137492
GE57930	1.57053	1.06954	0.13353	P	1.67974	0.229134	P		BG207171		DISCOVERY	Hs.446426	Transcribed sequence with strong similarity to protein pir:JL0118 (H.sapiens) JL0118 Fc gamma
GE62845	1.57095	0.933575	0.103057	P	1.4666	0.199186	P	BPGM	NM_001724	BPGM	DISCOVERY	Hs.198365	2,3-bisphosphoglycerate mutase	669
GE666022	1.57185	0.990751	0.110275	P	1.55732	0.135879	P		AW468379		DISCOVERY	Hs.257723	Transcribed sequence with moderate similarity to protein ref:NP_060312.1 (H.sapiens) hypothetical protein FLJ20489 [Homo sapiens]
GE88562	1.57235	1.04006	0.0874355	P	1.63533	0.239895	P	MYH9	NM_002473	MYH9	DISCOVERY	Hs.146550	myosin, heavy polypeptide 9, non-muscle	4627
GE60459	1.57408	0.972831	0.105017	P	1.53131	0.158065	P	KIAA0040	NM_014656	KIAA0040	DISCOVERY	Hs.368916	KIAA0040 gene product	9674
GE55763	1.57578	1.02776	0.0948746	P	1.61953	0.122397	P	C14orf130	NM_018108	C14orf130	DISCOVERY	Hs.6877	chromosome 14 open reading frame 130	55148
GE511859	1.57641	0.948363	0.121206	P	1.49501	0.115384	P		AK123900		DISCOVERY	Hs.339918	CDNA FLJ41906 fis, clone PEBLM2006135
GE905202	1.57743	0.96887	0.11592	P	1.52832	0.140974	P		BM477328		DISCOVERY	Hs.362137	Hypothetical LOC200731 (LOC200731), mRNA	200731
GE63005	1.5788	1.02627	0.0819684	P	1.62027	0.129305	P	LIMS1	CB146105		DISCOVERY	Hs.112378	LIM and senescent cell antigen-like domains 1	3987
GE796397	1.58296	0.947487	0.134681	P	1.49983	0.0961019	P		BU076581		DISCOVERY	Hs.430201	Transcribed sequence with weak similarity to protein ref:NP_060219.1 (H.sapiens) hypothetical protein FLJ20294 [Homo sapiens]
GE82051	1.58386	0.981615	0.109181	P,A	1.55474	0.268869	P	LISCH7	NM_015925	LSR	DISCOVERY	Hs.312129	liver-specific bHLH-Zip transcription factor	51599
GE561158	1.58528	0.950476	0.101381	P	1.50677	0.139902	P	CENTB5	NM_030649	CENTB5	DISCOVERY	Hs.21446	centaurin, beta 5	116983
GE61790	1.58653	0.95579	0.0788036	P	1.51639	0.170555	P		AA954457		DISCOVERY	Hs.184434	Transcribed sequence with weak similarity to protein sp:O15169 (H.sapiens) AXN1_HUMAN Axin 1
GE475441	1.589	1.01805	0.101323	P	1.61767	0.154655	P		BC020891		DISCOVERY	Hs.390440	CDNA clone MGC:71446 IMAGE:5420082, complete cds
GE532769	1.58914	0.96666	0.0914726	P	1.53616	0.115367	P		BX093900		DISCOVERY	Hs.443602	Transcribed sequences
GE84537	1.59073	0.944708	0.147133	P	1.50277	0.108428	P		AK021952		DISCOVERY	Hs.487768	Homo sapiens cDNA FLJ11890 fis, clone HEMBA1007256.
GE82198	1.59093	1.11692	0.155446	P	1.77694	0.148518	P	FLJ20073	NM_017654	SAMD9	DISCOVERY	Hs.521032	FLJ20073 protein	54809
GE478557	1.60489	1.01298	0.176282	P,A	1.62573	0.211183	P,A		BX113340		DISCOVERY	Hs.333084	Transcribed sequence
GE61113	1.60511	1.06788	0.127467	P	1.71406	0.332583	P	FLNA	NM_001456	FLNA	DISCOVERY	Hs.195464	filamin A, alpha (actin binding protein 280)	2316
GE556651	1.60613	1.00922	0.136339	P	1.62093	0.112812	P	DCAL1	NM_172004		DISCOVERY	Hs.203041	dendritic cell-associated lectin-1	160365
GE62261	1.61241	1.04737	0.0937779	P	1.68879	0.217381	P	LOR	NM_000427	LOR	DISCOVERY	Hs.251680	loricrin	4014
GE475675	1.61321	1.00103	0.102061	P	1.61486	0.313102	P		BG202085		DISCOVERY	Hs.162966	Transcribed sequences
GE55582	1.61347	0.865988	0.157804	P	1.39725	0.176069	P		NM_017912		DISCOVERY
GE87559	1.61407	1.11621	0.149586	P	1.80164	0.218845	P	KIAA1467	C18454		DISCOVERY	Hs.6189	KIAA1467 protein	57613
GE62084	1.61803	0.949136	0.107683	P	1.53573	0.129793	P	ITGB2	NM_000211	ITGB2	DISCOVERY	Hs.375957	integrin, beta 2 (antigen CD18 (p95), lymphocyte function-associated antigen 1; macrophage antigen 1 (mac-1) beta subunit)	3689
GE61058	1.61823	1.02139	0.129389	P	1.65284	0.273901	P	IL10	NM_000572	IL10	DISCOVERY	Hs.193717	interleukin 10	3586
GE53531	1.6185	1.04395	0.133175	P	1.68963	0.092814	P	PFTK1	NM_012395	PFTK1	DISCOVERY	Hs.57856	PFTAIRE protein kinase 1	5218
GE631804	1.61905	0.966957	0.0842472	P	1.56555	0.254559	P		AW612203		DISCOVERY	Hs.282061	Transcribed sequences
GE56454	1.61939	1.08173	0.139443	P	1.75175	0.19105	P	PASK	BC050565	PASK	DISCOVERY	Hs.397891	PAS domain containing serine/threonine kinase	23178
GE59349	1.61988	0.904113	0.169439	P	1.46455	0.0886933	P	GFI1	NM_005263	GFI1	DISCOVERY	Hs.73172	growth factor independent 1	2672
GE696200	1.62192	0.91966	0.118679	P,A	1.49161	0.0750356	P,M		AI151176		DISCOVERY	Hs.369123	Transcribed sequences
GE56097	1.62283	1.05445	0.0824398	P	1.7112	0.177072	P	XCL1	NM_002995	XCL1	DISCOVERY	Hs.174228	chemokine (C motif) ligand 1	6375
GE81947	1.62401	1.02165	0.0785553	P	1.65917	0.152254	P		NM_014630		DISCOVERY	Hs.79347		9640
GE81889	1.62468	0.961529	0.106579	P	1.56217	0.113061	P	HSPC049	AF161534		DISCOVERY	Hs.512143	HSPC049 protein	29062
GE503344	1.62491	1.02251	0.113168	P,M	1.66148	0.298158	P		AA830103		DISCOVERY	Hs.293331	Transcribed sequences
GE58425	1.62599	1.00487	0.117279	P	1.63391	0.197729	P	MSL3L1	NM_006800	MSL3L1	DISCOVERY	Hs.371233	male-specific lethal 3-like 1 (Drosophila)	10943
GE60548	1.62959	1.1105	0.171068	P	1.80965	0.316757	P	LGALS3	NM_002306	LGALS3	DISCOVERY	Hs.411701	lectin, galactoside-binding, soluble, 3 (galectin 3)	3958
GE81199	1.63031	0.898949	0.152161	P,A	1.46556	0.210317	P	PTK7	NM_002821	PTK7	DISCOVERY	Hs.90572	PTK7 protein tyrosine kinase 7	5754
GE54821	1.63745	0.995253	0.189467	P	1.62968	0.169152	P	TNFSF13	NM_003808	TNFSF13	DISCOVERY	Hs.54673	tumor necrosis factor (ligand) superfamily, member 13	8741
GE746802	1.64142	1.07416	0.12331	P	1.76314	0.195914	P	LOC221711	NM_194299		DISCOVERY	Hs.95600	hypothetical protein LOC221711	221711
GE480464	1.64315	1.17698	0.184662	P	1.93395	0.221995	P	GHRHR	NM_000823	GHRHR	DISCOVERY	Hs.767	growth hormone releasing hormone receptor	2692
GE83448	1.64467	0.977978	0.147301	P,A	1.60845	0.104122	P,A	CARD6	NM_032587	CARD6	DISCOVERY	Hs.200242	caspase recruitment domain family, member 6	84674
GE88287	1.64481	0.977549	0.185715	P	1.60788	0.147861	P		AL359055		DISCOVERY	Hs.510523	MRNA full length insert cDNA clone EUROIMAGE 2344436
GE83071	1.64887	0.941978	0.148919	P	1.5532	0.141576	P		NM_025071		DISCOVERY	Hs.288094		10801
GE55258	1.65205	0.922454	0.147003	P	1.52394	0.175908	P	OASL	NM_003733	OASL	DISCOVERY	Hs.118633	2'-5'-oligoadenylate synthetase-like	8638
GE61314	1.65268	1.14779	0.196569	P	1.89693	0.149281	P	CPNE5	NM_020939	CPNE5	DISCOVERY	Hs.372129	copine V	57699
GE83097	1.65601	0.989818	0.169854	P	1.63915	0.102387	P	FLJ12178	NM_025134	CHD9	DISCOVERY	Hs.119053	hypothetical protein FLJ12178	80205
GE82291	1.65643	0.951831	0.166352	P	1.57664	0.23714	P		BQ323981		DISCOVERY	Hs.458419	Single stranded DNA binding protein 3, mRNA (cDNA clone MGC:74589 IMAGE:6169677), complete cds	86010
GE60129	1.65654	1.07752	0.113932	P,A	1.78495	0.263906	P	TTN	NM_003319	TTN	DISCOVERY	Hs.434384	titin	7273
GE61530	1.66181	1.05306	0.160409	P	1.74999	0.201601	P	FLJ12287	NM_022367	SEMA4A	DISCOVERY	Hs.408846	hypothetical protein FLJ12287 similar to semaphorins	64218
GE55800	1.66194	0.947023	0.137564	P,A	1.57389	0.21337	P	C20orf12	NM_018152	C20orf12	DISCOVERY	Hs.128766	chromosome 20 open reading frame 12	55184
GE63259	1.6646	1.01328	0.0723545	P	1.68671	0.194919	P	C22orf5	NM_012264	C22orf5	DISCOVERY	Hs.182626	chromosome 22 open reading frame 5	25829
GE80136	1.67099	0.919866	0.123548	P	1.53709	0.112241	P	GALNT2	NM_004481	GALNT2	DISCOVERY	Hs.307582	UDP-N-acetyl-alpha-D-galactosamine:polypeptide N-acetylgalactosaminyltransferase 2 (GalNAc-T2)	2590
GE55935	1.67309	1.01138	0.162714	P	1.69213	0.183168	P		AU135478		DISCOVERY	Hs.516311	MRNA; cDNA DKFZp686E10196 (from clone DKFZp686E10196); complete cds
GE58004	1.67496	1.01269	0.119716	P	1.69622	0.217698	P	HIST1H1D	NM_005320	HIST1H1D	DISCOVERY	Hs.136857	histone 1, H1d	3007
GE62534	1.6751	1.10294	0.146578	P	1.84753	0.326708	P,A	CYP2J2	NM_000775	CYP2J2	DISCOVERY	Hs.152096	cytochrome P450, family 2, subfamily J, polypeptide 2	1573
GE87809	1.68036	0.984608	0.0696876	P	1.6545	0.0789224	P	LOC197322	NM_174917		DISCOVERY	Hs.435069	hypothetical protein LOC197322	197322
GE82518	1.68176	0.980886	0.111813	P	1.64962	0.17466	P	RNPEP	NM_020216	RNPEP	DISCOVERY	Hs.283667	arginyl aminopeptidase (aminopeptidase B)	6051
GE87954	1.68301	1.00396	0.149531	P	1.68967	0.21029	P	SYTL3	AA593226		DISCOVERY	Hs.436977	synaptotagmin-like 3	94120
GE690652	1.68335	0.985452	0.10389	P	1.65886	0.216455	P		R61721		DISCOVERY	Hs.417962	yh05g09.s1 Soares infant brain 1NIB Homo sapiens cDNA clone IMAGE:42207 3' similar to contains Alu repetitive element;, mRNA sequence.	1846
GE61717	1.68578	1.067	0.190268	P,A	1.79873	0.196591	P	SHB	NM_003028	SHB	DISCOVERY	Hs.379206	SHB (Src homology 2 domain containing) adaptor protein B	6461
GE62293	1.69117	0.99771	0.0982618	P	1.6873	0.205096	P,M	Eu-HMTase1	NM_024757	EHMT1	DISCOVERY	Hs.416692	euchromatic histone methyltransferase 1	79813
GE85896	1.69911	0.988545	0.109659	P	1.67965	0.371052	P	MT2A	BG505162		DISCOVERY	Hs.418241	metallothionein 2A	4502
GE56663	1.70167	0.907659	0.149194	P	1.54453	0.184836	P	ZC3HDC1	NM_022750	PARP12	DISCOVERY	Hs.12646	zinc finger CCCH type domain containing 1	64761
GE59840	1.70853	0.999922	0.177416	P	1.7084	0.262728	P	D13S106E	NM_005800	USPL1	DISCOVERY	Hs.291431	highly charged protein	10208
GE63057	1.71387	0.950789	0.177277	P,A	1.62953	0.212721	P,A	PTPRCAP	BM720549		DISCOVERY	Hs.155975	protein tyrosine phosphatase, receptor type, C-associated protein	5790
GE576173	1.71405	1.16635	0.175414	P	1.99918	0.326838	P	DEFB118	NM_054112	DEFB118	DISCOVERY	Hs.274124	defensin, beta 118	117285
GE845511	1.71853	1.00981	0.147008	P,M	1.73539	0.231602	P	COL19A1	AW139403		DISCOVERY	Hs.437567	collagen, type XIX, alpha 1	1310
GE830963	1.72344	0.944086	0.16412	P	1.62708	0.0986628	P	HSPC049	AI983281		DISCOVERY	Hs.512143	HSPC049 protein	29062
GE55938	1.72413	1.02051	0.224389	P	1.75949	0.134291	P	FLJ11000	NM_018295		DISCOVERY	Hs.407831	hypothetical protein FLJ11000	55281
GE53446	1.72582	0.858118	0.169968	P	1.48096	0.130348	P	MYO1D	AW884253		DISCOVERY	Hs.39871	myosin ID	4642
GE868292	1.72643	1.0619	0.147838	P	1.8333	0.183728	P		BQ447268		DISCOVERY	Hs.445968	Transcribed sequences
GE85962	1.7287	1.05824	0.1982	P	1.82938	0.248223	P	PIK3R1	NM_181504	PIK3R1	DISCOVERY	Hs.6241	phosphoinositide-3-kinase, regulatory subunit, polypeptide 1 (p85 alpha)	5295
GE60083	1.72991	0.935489	0.162165	P	1.61831	0.174246	P	TCL1A	NM_021966	TCL1A	DISCOVERY	Hs.2484	T-cell leukemia/lymphoma 1A	8115
GE60220	1.74277	0.894943	0.203422	P	1.55968	0.154292	P	HSXIAPAF1; XAF1	NM_017523		DISCOVERY	Hs.441975	synonym: XAF1; isoform 1 is encoded by transcript variant 1; go_function: zinc ion binding [goid 0008270] [evidence IEA]; Homo sapiens XIAP associated factor-1 (HSXIAPAF1), transcript variant 1, mRNA.	54739
GE86440	1.74397	1.1727	0.246929	P	2.04515	0.291394	P	UPP1	NM_003364	UPP1	DISCOVERY	Hs.314828	uridine phosphorylase 1	7378
GE55726	1.74483	1.00122	0.186378	P	1.74697	0.323854	P	FLJ10375	NM_018075	TMEM16K	DISCOVERY	Hs.476055	hypothetical protein FLJ10375	55129
GE85223	1.75578	1.0799	0.173799	P	1.89607	0.186681	P,M		BX356293		DISCOVERY	Hs.398348	BX356293 Homo sapiens PLACENTA COT 25-NORMALIZED Homo sapiens cDNA clone CS0DI010YJ21 5-PRIME, mRNA sequence.	340089
GE59846	1.75811	1.02908	0.123635	P	1.80924	0.268156	P	RRM2	NM_001034	RRM2	DISCOVERY	Hs.226390	ribonucleotide reductase M2 polypeptide	6241
GE58405	1.76751	0.848998	0.170704	P,A	1.50061	0.100087	P,A	TCF2	NM_006481	TCF2	DISCOVERY	Hs.408093	transcription factor 2, hepatic; LF-B3; variant hepatic nuclear factor	6928
GE539185	1.7778	0.928693	0.141801	P	1.65103	0.321008	P		AA354654		DISCOVERY	Hs.512046	EST62968 Jurkat T-cells V Homo sapiens cDNA 5' end, mRNA sequence.	285100
GE795018	1.77977	1.00443	0.170576	P,A	1.78765	0.150401	P		BC038209		DISCOVERY	Hs.385735	CDNA clone IMAGE:5396406, partial cds
GE88796	1.78328	0.958661	0.207853	P	1.70957	0.160539	P	GPR146	NM_138445	GPR146	DISCOVERY	Hs.38163	G protein-coupled receptor 146	115330
GE83199	1.78475	0.951083	0.153888	P	1.69745	0.194869	P	DIAPH3	NM_030932	DIAPH3	DISCOVERY	Hs.122164	diaphanous homolog 3 (Drosophila)	81624
GE80724	1.78517	0.988884	0.0928054	P	1.76532	0.221544	P	LOC96597	AK024458		DISCOVERY	Hs.193857	hypothetical protein LOC96597	96597
GE80522	1.78749	0.948857	0.109829	P	1.69607	0.273757	P,M	TNFSF15	NM_005118	TNFSF15	DISCOVERY	Hs.241382	tumor necrosis factor (ligand) superfamily, member 15	9966
GE81468	1.79139	0.840656	0.152744	P	1.50594	0.17226	P	TLE3	NM_005078	TLE3	DISCOVERY	Hs.287362	transducin-like enhancer of split 3 (E(sp1) homolog, Drosophila)	7090
GE57671	1.79243	0.898678	0.169186	P	1.61081	0.165744	P	PDE4B	NM_002600	PDE4B	DISCOVERY	Hs.188	phosphodiesterase 4B, cAMP-specific (phosphodiesterase E4 dunce homolog, Drosophila)	5142
GE861406	1.79455	1.02897	0.185972	P	1.84655	0.121285	P		BM991417		DISCOVERY	Hs.440362	Transcribed sequences
GE897901	1.79647	0.909081	0.162147	P	1.63314	0.15707	P	7A5	NM_182762		DISCOVERY	Hs.257479	putative binding protein 7a5	346389
GE54142	1.79823	0.903333	0.170852	P	1.6244	0.28364	P	AGRN	CA434455		DISCOVERY	Hs.273330	agrin	375790
GE678679	1.80244	1.03592	0.1925	P	1.86718	0.19549	P		AI762422		DISCOVERY	Hs.248476	Transcribed sequences
GE87283	1.80406	0.871533	0.21352	P	1.5723	0.1361	P	PRICKLE1	NM_153026	PRICKLE1	DISCOVERY	Hs.6786	prickle-like 1 (Drosophila)	144165
GE530828	1.80553	0.928495	0.164041	P	1.67642	0.184859	P		AK097266		DISCOVERY	Hs.363456	CDNA FLJ39947 fis, clone SPLEN2024232
GE749148	1.81135	0.9926	0.141831	P,A	1.79794	0.24517	P,M		AA548518		DISCOVERY	Hs.186733	Transcribed sequences
GE56717	1.82129	0.901755	0.215857	P	1.64235	0.152868	P	HOXB4	AL137449	HOXB4	DISCOVERY	Hs.147465	homeo box B4	3214
GE84097	1.83004	1.02889	0.0930168	P	1.88291	0.285455	P	GLCE	BQ889128		DISCOVERY	Hs.183006	glucuronyl C5-epimerase	26035
GE872216	1.83108	1.15333	0.222753	P,A	2.11184	0.464284	P		BQ225483		DISCOVERY	Hs.421639	Transcribed sequence with weak similarity to protein ref:NP_060312.1 (H.sapiens) hypothetical protein FLJ20489 [Homo sapiens]
GE898411	1.83708	0.87874	0.209303	P,A	1.61432	0.119371	P		AI221352		DISCOVERY	Hs.466505	qg81d01.x1 Soares_NFL_T_GBC_S1 Homo sapiens cDNA clone IMAGE:1841569 3', mRNA sequence.
GE62722	1.84303	0.967792	0.136321	P	1.78367	0.138939	P	ITGAL	T28925		DISCOVERY	Hs.174103	integrin, alpha L (antigen CD11A (p180), lymphocyte function-associated antigen 1; alpha polypeptide)	3683
GE543692	1.84447	1.14068	0.195176	P,M	2.10395	0.187232	P,M		AW976376		DISCOVERY	Hs.372415	Transcribed sequences
GE890567	1.85774	1.06717	0.192821	P	1.98253	0.324554	P	BCL2L11	BI258497		DISCOVERY	Hs.84063	BCL2-like 11 (apoptosis facilitator)	10018
GE54283	1.86104	0.861854	0.150998	P	1.60395	0.26412	P	CASK	NM_003688	CASK	DISCOVERY	Hs.288196	calcium/calmodulin-dependent serine protein kinase (MAGUK family)	8573
GE54379	1.87141	0.928561	0.171388	P,A	1.73772	0.356316	P	KCNS3	NM_002252	KCNS3	DISCOVERY	Hs.414489	potassium voltage-gated channel, delayed-rectifier, subfamily S, member 3	3790
GE864730	1.87386	1.17932	0.245064	P	2.20988	0.324149	P	ZNF587	AK122919	ZNF587	DISCOVERY	Hs.288995	zinc finger protein 587	55044
GE596847	1.87966	1.23148	0.229091	P	2.31477	0.402197	P,M		AA428312		DISCOVERY	Hs.160577	Transcribed sequences
GE54062	1.88194	0.887386	0.167466	P	1.67001	0.378042	P	CXCR4	NM_003467	CXCR4	DISCOVERY	Hs.421986	chemokine (C-X-C motif) receptor 4	7852
GE85661	1.88642	0.937175	0.162463	P	1.76791	0.234275	P	PILRB	NM_013440	PILRB	DISCOVERY	Hs.349256	paired immunoglobin-like type 2 receptor beta	29990
GE57823	1.88644	0.973135	0.222582	P,A	1.83576	0.287298	P	C1R	AW603769		DISCOVERY	Hs.376414	complement component 1, r subcomponent
GE894554	1.88746	1.25022	0.2309	P	2.35974	0.430326	P	C6orf12	AF032111		DISCOVERY	Hs.302037	chromosome 6 open reading frame 12	80862
GE728782	1.88748	0.967999	0.172936	P	1.82707	0.20614	P		AA478667		DISCOVERY	Hs.102647	zv19f01.r1 Soares_NhHMPu_S1 Homo sapiens cDNA clone IMAGE:754105 5', mRNA sequence.	220213
GE497954	1.90404	1.22517	0.229227	P	2.33278	0.403569	P		BX093329		DISCOVERY	Hs.133181	Transcribed sequences
GE819493	1.90412	1.0221	0.152296	P	1.94621	0.362489	P		BF347758		DISCOVERY	Hs.280146	Transcribed sequence with weak similarity to protein ref:NP_038602.1 (M.musculus) L1 repeat, Tf subfamily, member 18 [Mus musculus]
GE80237	1.91633	1.08538	0.150982	P	2.07994	0.330444	P	HLA-G	NM_002127	HLA-G	DISCOVERY	Hs.512152	HLA-G histocompatibility antigen, class I, G	3135
GE790320	1.91848	1.10067	0.240502	P	2.11162	0.30689	P,M		BG218550		DISCOVERY	Hs.519202	RST38176 Athersys RAGE Library Homo sapiens cDNA, mRNA sequence.
GE522208	1.91986	1.19596	0.266592	P	2.29607	0.459067	P		AI963867		DISCOVERY	Hs.370337	Transcribed sequences
GE55571	1.92356	0.955268	0.184786	P,A	1.83752	0.225208	P	FLJ20605	NM_017898	MOSC2	DISCOVERY	Hs.4932	hypothetical protein FLJ20605	54996
GE574323	1.9331	1.07433	0.263945	P	2.07678	0.250492	P		AW978724		DISCOVERY	Hs.291954	Transcribed sequences
GE81309	1.94419	0.941717	0.188752	P,A	1.83087	0.228284	P	ARGBP2	NM_003603	SORBS2	DISCOVERY	Hs.445072	Arg/Abl-interacting protein ArgBP2	8470
GE56850	1.96164	0.961978	0.104642	P	1.88706	0.317572	P	KIAA1554	BG570241		DISCOVERY	Hs.195642	KIAA1554 protein	57674
GE61845	1.96549	1.02338	0.153918	P	2.01144	0.235171	P	BAL	NM_031458	PARP9	DISCOVERY	Hs.131315	B aggressive lymphoma gene	83666
GE82164	1.973	0.89488	0.175847	P	1.7656	0.121031	P	CECR1	NM_017424	CECR1	DISCOVERY	Hs.170310	cat eye syndrome chromosome region, candidate 1	51816
GE62065	1.98295	0.962431	0.213394	P	1.90846	0.348288	P		AK025416		DISCOVERY	Hs.469906	Clone IMAGE:6198912, mRNA
GE741079	1.98433	0.99653	0.20485	P,A	1.97744	0.494256	P,A	C6orf145	NM_183373	C6orf145	DISCOVERY	Hs.69388	chromosome 6 open reading frame 145	221749
GE87111	1.98762	0.976264	0.11754	P	1.94044	0.365885	P	ACY-3	NM_080658	ACY3	DISCOVERY	Hs.126265	aspartoacylase-3	91703
GE85314	1.99047	0.982084	0.193343	P	1.9548	0.454319	P	CAPG	BI825089		DISCOVERY	Hs.82422	capping protein (actin filament), gelsolin-like	822
GE80257	1.9955	1.06409	0.226533	P,A	2.12339	0.416373	P,A	LOC56901	NM_020142		DISCOVERY	Hs.221447	NADH:ubiquinone oxidoreductase MLRQ subunit homolog	56901
GE608782	2.00154	0.872444	0.223962	P	1.74623	0.187425	P		BU567983		DISCOVERY	Hs.268326	AGENCOURT_10398961 NIH_MGC_82 Homo sapiens cDNA clone IMAGE:6614747 5', mRNA sequence.
GE856018	2.00934	1.05879	0.134913	P	2.12747	0.598465	P		BQ013945		DISCOVERY		UI-1-BC1p-akw-b-05-0-UI.s1 NCI_CGAP_Pl3 Homo sapiens cDNA clone UI-1-BC1p-akw-b-05-0-UI 3', mRNA sequence.
GE61399	2.01279	0.908046	0.24404	P	1.82771	0.138073	P	LLT1	NM_013269	CLEC2D	DISCOVERY	Hs.356250	lectin-like NK cell receptor	29121
GE61789	2.01547	1.26967	0.275649	P	2.55898	0.519294	P	TDE2L	NM_178865	SERINC2	DISCOVERY	Hs.443695	tumor differentially expressed 2-like	347735
GE54528	2.01995	0.930306	0.236908	P	1.87918	0.317525	P	TNFSF12; APO3L; DR3LG; TWEAK; MGC20669	NM_003809	TNFSF12	DISCOVERY		synonyms: APO3L, DR3LG, TWEAK, MGC20669; isoform 1 precursor is encoded by transcript variant 1; APO3/DR3 ligand; TNF-related WEAK inducer of apoptosis; go_component: integral to plasma membrane [goid 0005887] [evidence TAS] [pmid 9560343]; go_function: receptor binding [goid 0005102] [evidence P] [pmid 9560343]; go_function: tumor necrosis factor receptor binding [goid 0005164] [evidence IEA]; g…	8742
GE56786	2.02034	1.15429	0.158881	P	2.33206	0.415365	P	DUSP4	NM_001394	DUSP4	DISCOVERY	Hs.417962	dual specificity phosphatase 4	1846
GE772901	2.04365	0.875859	0.240285	P	1.78995	0.139626	P		N67051		DISCOVERY	Hs.347473	Transcribed sequence with weak similarity to protein sp:P39188 (H.sapiens) ALU1_HUMAN Alu subfamily J sequence contamination warning entry
GE54152	2.06899	1.11996	0.334291	P	2.31718	0.34828	P	APOL1	NM_003661	APOL1	DISCOVERY	Hs.114309	apolipoprotein L, 1	8542
GE88384	2.07191	0.92735	0.178144	P	1.92138	0.348304	P	SEMA6A	BM713875		DISCOVERY	Hs.443012	sema domain, transmembrane domain (TM), and cytoplasmic domain, (semaphorin) 6A	57556
GE734032	2.07333	1.0387	0.191386	P	2.15356	0.266562	P		AW299785		DISCOVERY	Hs.325244	xs43b12.x1 NCI_CGAP_Kid11 Homo sapiens cDNA clone IMAGE:2772383 3', mRNA sequence.
GE842378	2.08726	0.989174	0.128481	P,A	2.06466	0.174161	P		AW452430		DISCOVERY	Hs.438610	Transcribed sequences
GE906759	2.08816	1.17796	0.247702	P	2.45977	0.216885	P		AK092197		DISCOVERY	Hs.356438	Homo sapiens cDNA FLJ34878 fis, clone NT2NE2015565, weakly similar to RETROVIRUS-RELATED ENV POLYPROTEIN.
GE60134	2.09238	1.12391	0.295971	P,A	2.35165	0.364929	P	UPP1	NM_003364	UPP1	DISCOVERY	Hs.314828	uridine phosphorylase 1	7378
GE82947	2.12389	0.889963	0.115	P	1.89019	0.250146	P	SNX22	NM_024798	SNX22	DISCOVERY	Hs.157607	sorting nexin 22	79856
GE850944	2.13771	0.862159	0.220444	P,A	1.84305	0.320364	P		BM715946		DISCOVERY		UI-E-EJ0-ahj-j-06-0-UI.r2 UI-E-EJ0 Homo sapiens cDNA clone UI-E-EJ0-ahj-j-06-0-UI 5', mRNA sequence.
GE85517	2.14293	1.18711	0.292683	P,M,A	2.54388	0.629709	P,A	LOC91614	NM_139160		DISCOVERY	Hs.180545	novel 58.3 KDA protein	91614
GE516465	2.14431	1.15096	0.266178	P	2.46802	0.407276	P		BU954884		DISCOVERY	Hs.527905	AGENCOURT_10608711 NIH_MGC_126 Homo sapiens cDNA clone IMAGE:6726685 5', mRNA sequence.
GE61464	2.14748	1.08578	0.241508	P	2.3317	0.236827	P	SERPINB9	NM_004155	SERPINB9	DISCOVERY	Hs.104879	serine (or cysteine) proteinase inhibitor, clade B (ovalbumin), member 9	5272
GE58931	2.15662	1.0047	0.0756966	P	2.16676	0.809853	P	TCF8	U12170	TCF8	DISCOVERY	Hs.232068	transcription factor 8 (represses interleukin 2 expression)	6935
GE701662	2.15915	0.945135	0.160856	P	2.04069	0.252736	P		AA830240		DISCOVERY	Hs.405387	Transcribed sequence with weak similarity to protein ref:NP_054848.1 (H.sapiens) PRO0478 protein [Homo sapiens]
GE81340	2.17416	0.99492	0.184083	P	2.16312	0.233995	P	PSTPIP1	NM_003978	PSTPIP1	DISCOVERY	Hs.129758	proline-serine-threonine phosphatase interacting protein 1	9051
GE554517	2.17974	1.28698	0.334735	P	2.80528	0.694815	P	FLJ38993	AW613067		DISCOVERY	Hs.131236	hypothetical protein FLJ38993	149111
GE498904	2.21721	0.82305	0.272774	P,A	1.82488	0.307246	P	DACT1	NM_016651	DACT1	DISCOVERY	Hs.48950	dapper homolog 1, antagonist of beta-catenin (xenopus)	51339
GE60214	2.26821	1.21555	0.214024	P	2.75712	0.275862	P	NRGN	NM_006176	NRGN	DISCOVERY	Hs.232004	neurogranin (protein kinase C substrate, RC3)	4900
GE56410	2.28138	0.984556	0.246304	P	2.24614	0.728407	P,M	DNAPTP6	NM_015535		DISCOVERY	Hs.230767	DNA polymerase-transactivated protein 6	26010
GE57883	2.28346	0.795425	0.260501	P	1.81632	0.248419	P	SELL	NM_000655	SELL	DISCOVERY	Hs.82848	selectin L (lymphocyte adhesion molecule 1)	6402
GE83113	2.29693	1.05325	0.117701	P	2.41924	0.36094	P	FLJ11577	NM_025159	CXorf21	DISCOVERY	Hs.289065	hypothetical protein FLJ11577	80231
GE53099	2.29699	0.973691	0.24205	P	2.23656	0.434617	P		NM_004999		DISCOVERY	Hs.118483		4646
GE480114	2.3071	0.947951	0.299262	P	2.18702	0.206285	P,M		AK092951		DISCOVERY	Hs.120591	CDNA FLJ35632 fis, clone SPLEN2011678
GE882951	2.32402	1.05474	0.204291	P	2.45124	0.483993	P		BU191317		DISCOVERY	Hs.510523	MRNA full length insert cDNA clone EUROIMAGE 2344436
GE492768	2.32952	0.84303	0.301807	P	1.96386	0.309452	P		BF055111		DISCOVERY	Hs.259196	7j75a10.x1 Soares_NSF_F8_9W_OT_PA_P_S1 Homo sapiens cDNA clone IMAGE:3392250 3', mRNA sequence.
GE57048	2.33282	1.21001	0.265429	P	2.82275	0.915922	P	CCR1	NM_001295	CCR1	DISCOVERY	Hs.301921	chemokine (C-C motif) receptor 1	1230
GE58207	2.34412	0.785434	0.297395	P,A	1.84116	0.103966	P	ENG	NM_000118	ENG	DISCOVERY	Hs.76753	endoglin (Osler-Rendu-Weber syndrome 1)	2022
GE483893	2.35541	0.766354	0.224795	P,A	1.80508	0.416574	P,A		AF085980		DISCOVERY	Hs.384642	Full length insert cDNA clone YT88G03
GE55905	2.37338	1.1574	0.380797	P	2.74694	0.626681	P	FLJ10901	NM_018265	C1orf106	DISCOVERY	Hs.73239	hypothetical protein FLJ10901	55765
GE80150	2.37542	1.07408	0.154413	P	2.55138	0.477516	P	ELF3	NM_004433	ELF3	DISCOVERY	Hs.67928	E74-like factor 3 (ets domain transcription factor, epithelial-specific )	1999
GE56835	2.38525	0.931667	0.206159	P,A	2.22226	0.511175	P,A	KIAA1598	NM_018330	KIAA1598	DISCOVERY	Hs.98002	KIAA1598 protein	57698
GE636617	2.40252	1.46888	0.556604	P	3.529	0.756722	P		W95076		DISCOVERY	Hs.271639	Transcribed sequences
GE566888	2.40346	1.28004	0.388451	P	3.07654	0.277367	P	MGC39372	BC025340		DISCOVERY	Hs.8162	hypothetical protein MGC39372	221756
GE57737	2.45024	1.21235	0.441228	P,A	2.97054	0.62854	P	ENPP2	NM_006209	ENPP2	DISCOVERY	Hs.23719	ectonucleotide pyrophosphatase/phosphodiesterase 2 (autotaxin)	5168
GE81272	2.46657	0.769091	0.28916	P	1.89702	0.465059	P	VIM	NM_003380	VIM	DISCOVERY	Hs.435800	vimentin	7431
GE79641	2.48371	1.2218	0.229088	P	3.0346	0.53972	P,M	FUT4	NM_002033	FUT4	DISCOVERY	Hs.390420	fucosyltransferase 4 (alpha (1,3) fucosyltransferase, myeloid-specific)	2526
GE81525	2.51718	1.07819	0.238161	P	2.71401	0.75374	P	IFI27	NM_005532	IFI27	DISCOVERY	Hs.278613	interferon, alpha-inducible protein 27	3429
GE540039	2.56395	1.10733	0.405923	P,A	2.83915	0.585393	P,A	FLJ39553	NM_173549	C8orf47	DISCOVERY	Hs.171455	hypothetical protein FLJ39553	203111
GE83437	2.57648	0.90093	0.239378	P,A	2.32122	0.267089	P	FKSG79	NM_032553	GPR174	DISCOVERY	Hs.326713	putative purinergic receptor	84636
GE506560	2.62061	1.43691	0.443145	P	3.76557	0.728516	P	LOC93082	NM_138397		DISCOVERY	Hs.149219	hypothetical protein BC012317	93082
GE57547	2.65762	1.11787	0.228582	P	2.97088	0.593279	P	TCN2	NM_000355	TCN2	DISCOVERY	Hs.417948	transcobalamin II; macrocytic anemia	6948
GE579225	2.69289	1.25198	0.449605	P	3.37145	0.810583	P	LOC147463	NM_173505	ANKRD29	DISCOVERY	Hs.374774	hypothetical protein LOC147463	147463
GE83377	2.72448	0.783364	0.318095	P,A	2.13426	0.509241	P	MGC13057	NM_032321		DISCOVERY	Hs.389311	hypothetical protein MGC13057	84281
GE474455	2.77886	1.27618	0.485792	P	3.54633	0.870525	P		AW172491		DISCOVERY	Hs.259426	Transcribed sequences
GE62292	2.78578	1.03532	0.291012	P	2.88418	0.856769	P	CPXM	NM_019609	CPXM	DISCOVERY	Hs.230501	carboxypeptidase X (M14 family)	56265
GE79898	2.80819	0.938362	0.118896	P,A	2.6351	0.351486	P	LYPLA3	NM_012320	LYPLA3	DISCOVERY	Hs.435050	lysophospholipase 3 (lysosomal phospholipase A2)	23659
GE81389	2.82188	0.676057	0.332756	P	1.90775	0.349953	P	CCR6	NM_004367	CCR6	DISCOVERY	Hs.46468	chemokine (C-C motif) receptor 6	1235
GE57621	2.8267	1.3521	0.592738	P,M	3.82198	0.639379	P	LGALS3BP	NM_005567	LGALS3BP	DISCOVERY	Hs.79339	lectin, galactoside-binding, soluble, 3 binding protein	3959
GE57767	2.8405	1.05209	0.411323	P,A	2.98846	0.656316	P	COL9A3	NM_001853	COL9A3	DISCOVERY	Hs.126248	collagen, type IX, alpha 3	1299
GE58575	2.90834	1.67074	0.778486	P	4.85907	1.56977	P	PTPLA	NM_014241	PTPLA	DISCOVERY	Hs.114062	protein tyrosine phosphatase-like (proline instead of catalytic arginine), member a	9200
GE59655	2.92679	1.13185	0.403546	P	3.31269	0.561088	P	ATP1B1	NM_001677	ATP1B1	DISCOVERY	Hs.78629	ATPase, Na+/K+ transporting, beta 1 polypeptide	481
GE86597	2.95592	1.37051	0.489623	P	4.05112	1.14581	P		INCYTE UNIQUE		DISCOVERY
GE87626	2.97008	1.02968	0.161019	P	3.05823	0.795588	P	OSR2	NM_053001	OSR2	DISCOVERY	Hs.152823	odd-skipped-related 2A protein	116039
GE88530	2.97544	1.09661	0.302202	P,A	3.26288	1.01982	P,A	IFI27	AA302123		DISCOVERY	Hs.278613	interferon, alpha-inducible protein 27	3429
GE728120	3.03633	1.18067	0.391922	P,A	3.58491	0.69006	P,A		BX093960		DISCOVERY	Hs.191144	Transcribed sequences
GE601114	3.06065	1.20836	0.40965	P,A	3.69836	0.225147	P	LOC284551	AK093618		DISCOVERY	Hs.434166	Hypothetical protein LOC284551 (LOC284551), mRNA	284551
GE61093	3.17618	1.09143	0.549081	P	3.46659	0.888059	P	ACTN1	NM_001102	ACTN1	DISCOVERY	Hs.119000	actinin, alpha 1	87
GE56932	3.21944	1.03487	0.560759	P,A	3.33172	0.420694	P	EGLN3	NM_022073	EGLN3	DISCOVERY	Hs.443906	egl nine homolog 3 (C. elegans)	112399
GE61946	3.26372	0.945268	0.498207	P,A	3.08509	0.733745	P	ARHGAP6	NM_001174	ARHGAP6	DISCOVERY	Hs.250830	Rho GTPase activating protein 6	395
GE772267	3.33349	1.01501	0.561418	P,A	3.38352	0.713735	P	HLXB9	NM_005515	HLXB9	DISCOVERY	Hs.37035	homeo box HB9	3110
GE82314	3.46405	1.25168	0.407518	P,A	4.33588	0.759925	P	C14orf105	NM_018168	C14orf105	DISCOVERY	Hs.200097	chromosome 14 open reading frame 105	55195
GE614698	3.49039	1.53691	0.852754	P	5.36442	1.40943	P		BE049018		DISCOVERY	Hs.417359	Transcribed sequences
GE87501	3.49335	1.63761	0.825856	P	5.72075	1.50939	P	FXYD2	NM_001680	FXYD2	DISCOVERY	Hs.413137	FXYD domain containing ion transport regulator 2	486
GE62781	3.49664	0.933962	0.311443	P,A	3.26573	1.009	P	MT1F	NM_005949	MT1F	DISCOVERY	Hs.438737	metallothionein 1F (functional)	4494
GE61239	3.50395	0.93298	0.232367	P	3.26912	0.414846	P	SERPINB1	NM_030666	SERPINB1	DISCOVERY	Hs.381167	serine (or cysteine) proteinase inhibitor, clade B (ovalbumin), member 1	1992
GE55346	3.56465	0.763262	0.485047	P,A	2.72077	0.441515	P	LRRC16	NM_017640	LRRC16	DISCOVERY	Hs.116470	leucine rich repeat containing 16	55604
GE776889	3.7705	1.17916	0.573401	P,A	4.44603	1.33282	P		CB959267		DISCOVERY		Immunoglobulin kappa light chain VKJ region mRNA, partial cds
GE79033	4.15303	0.818214	0.643022	P,A	3.39806	1.09742	P,A	CD9	NM_001769	CD9	DISCOVERY	Hs.387579	CD9 antigen (p24)	928
GE58736	4.20152	0.792341	0.390868	P,A	3.32904	0.807679	P,M	DACT1	NM_016651	DACT1	DISCOVERY	Hs.48950	dapper homolog 1, antagonist of beta-catenin (xenopus)	51339
GE855862	4.207	0.958886	0.642939	P	4.03404	0.912276	P		AW293054		DISCOVERY	Hs.437830	Transcribed sequences
GE59885	4.26016	0.880139	0.655883	P	3.74953	1.31552	P		BU680617		DISCOVERY	Hs.282050	UI-CF-DU1-aaz-g-04-0-UI.s1 UI-CF-DU1 Homo sapiens cDNA clone UI-CF-DU1-aaz-g-04-0-UI 3', mRNA sequence.	131870
GE518123	4.27239	1.199	0.960333	P	5.12259	1.27762	P	IGLL1	NM_020070	IGLL1	DISCOVERY	Hs.348935	immunoglobulin lambda-like polypeptide 1	3543
GE86774	4.48673	0.707275	0.57486	P,M	3.17335	0.254254	P,M	KIAA0140	AK022354	FAM53B	DISCOVERY	Hs.468488	KIAA0140 gene product	9679
GE57550	4.7358	1.19389	0.613291	P,A	5.65403	1.42663	P	CRYM	NM_001888	CRYM	DISCOVERY	Hs.924	crystallin, mu	1428
GE59642	5.77308	0.998092	0.175393	P	5.76206	3.12073	P	CXCL10	NM_001565	CXCL10	DISCOVERY	Hs.413924	chemokine (C-X-C motif) ligand 10	3627
GE53598	5.87453	1.00962	0.796447	P,A	5.93101	1.76704	P	TINAG	NM_014464	TINAG	DISCOVERY	Hs.127011	tubulointerstitial nephritis antigen	27283
GE86766	6.42324	1.19288	1.17644	P	7.66214	1.71928	P		AA742824		DISCOVERY	Hs.356861	CDNA FLJ26905 fis, clone RCT01427, highly similar to Ig lambda chain C regions
GE86229	7.80346	0.965558	1.33197	P	7.5347	2.14046	P		INCYTE UNIQUE		DISCOVERY
